# Supplementary material for: USP33 Promotes Lung Adenocarcinoma Brain Metastasis by Inhibiting the K48-Linked Ubiquitination and Degradation of S100A9 and Facilitating Vimentin Secretion
Source: Int J Biol Sci. 2026 May 29;22(11):5852–77. doi: 10.7150/ijbs.127941 (PMC13282746; doi:10.7150/ijbs.127941)
Supplement: Supplementary file 1 — Supplementary figures and tables. [file ijbsv22p5852s1.zip]

Archive with 4 entries (4 files):
- Supplementary Materials.pdf
- __MACOSX/._Supplementary Materials.pdf
- Table 2.xlsx
- __MACOSX/._Table 2.xlsx
