# Supplementary material for: USP33 Promotes Lung Adenocarcinoma Brain Metastasis by Inhibiting the K48-Linked Ubiquitination and Degradation of S100A9 and Facilitating Vimentin Secretion
Source: Int J Biol Sci. 2026 May 29;22(11):5852–77. doi: 10.7150/ijbs.127941 (PMC13282746; doi:10.7150/ijbs.127941)
Supplement: Supplementary file 1 — Supplementary figures and tables. [file ijbsv22p5852s1.zip › Table 2.xlsx]

## Sheet: S100A9-3xFlag
Protein IDs	Protein names	Gene names	Fasta headers	Unique peptides S100A9-3xFlag	Sequence coverage [%]	Mol. weight [kDa]	Score	iBAQ S100A9-3xFlag	MS/MS count	Gene Ontology (biological process)	Gene Ontology (cellular component)	Gene Ontology (molecular function)
A0A075B6R9		IGKV2D-24;IGKV2-24	sp|A0A075B6R9|KVD24_HUMAN Probable non-functional immunoglobulin kappa variable 2D-24 OS=Homo sapiens OX=9606 GN=IGKV2D-24 PE=1 SV=1;sp|A0A0C4DH68|KV224_HUMAN Immunoglobulin kappa variable 2-24 OS=Homo sapiens OX=9606 GN=IGKV2-24 PE=3 SV=1	3	24.2	13.079	17.724	15681000	4	adaptive immune response [GO:0002250]; immune response [GO:0006955]	extracellular space [GO:0005615]; immunoglobulin complex [GO:0019814]; plasma membrane [GO:0005886]
A2NJV5	Ig kappa chain V-II region RPMI 6410;Ig kappa chain V-II region FR;Ig kappa chain V-II region Cum	IGKV A18;IGKV2D-26;IGKV2D-29;IGKV2D-30;IGKV2D-28;IGKV2-40	sp|A2NJV5|KV229_HUMAN Immunoglobulin kappa variable 2-29 OS=Homo sapiens OX=9606 GN=IGKV2-29 PE=3 SV=2;sp|A0A0A0MRZ7|KVD26_HUMAN Immunoglobulin kappa variable 2D-26 OS=Homo sapiens OX=9606 GN=IGKV2D-26 PE=3 SV=1;sp|A0A075B6S2|KVD29_HUMAN Immunoglobulin kap	3	19.2	13.085	43.752	4246100000	92	adaptive immune response [GO:0002250]; immune response [GO:0006955]	extracellular region [GO:0005576]; extracellular space [GO:0005615]; immunoglobulin complex [GO:0019814]; plasma membrane [GO:0005886]
A0A7I2V3H3	Putative elongation factor 1-alpha-like 3;Elongation factor 1-alpha 1;Elongation factor 1-alpha;Elongation factor 1-alpha 2	EEF1A1;EEF1A1P5;EEF1A2	tr|A0A7I2V3H3|A0A7I2V3H3_HUMAN Elongation factor 1-alpha OS=Homo sapiens OX=9606 GN=EEF1A1 PE=1 SV=1;tr|A0A7I2V5N4|A0A7I2V5N4_HUMAN Elongation factor 1-alpha OS=Homo sapiens OX=9606 GN=EEF1A1 PE=1 SV=1;tr|A0A7I2V659|A0A7I2V659_HUMAN Elongation factor 1-alp	7	23.9	40.853	64.251	4670300	6			GTP binding [GO:0005525]; GTPase activity [GO:0003924]; translation elongation factor activity [GO:0003746]
A0A087WWV6	S-adenosyl-L-methionine-dependent tRNA 4-demethylwyosine synthase	TYW1B;TYW1	tr|A0A087WWV6|A0A087WWV6_HUMAN tRNA-yW synthesizing protein 1 homolog B OS=Homo sapiens OX=9606 GN=TYW1B PE=1 SV=1;sp|Q6NUM6|TYW1B_HUMAN S-adenosyl-L-methionine-dependent tRNA 4-demethylwyosine synthase TYW1B OS=Homo sapiens OX=9606 GN=TYW1B PE=1 SV=4;sp|Q	1	3.6	54.251	6.6586	2468400	1	tRNA processing [GO:0008033]	membrane [GO:0016020]	4 iron, 4 sulfur cluster binding [GO:0051539]; metal ion binding [GO:0046872]; tRNA-4-demethylwyosine synthase activity [GO:0102521]
A0A0A0MRQ5	Peroxiredoxin-1	PRDX1	tr|A0A0A0MRQ5|A0A0A0MRQ5_HUMAN Peroxiredoxin 1 OS=Homo sapiens OX=9606 GN=PRDX1 PE=1 SV=1;tr|A0A0A0MSI0|A0A0A0MSI0_HUMAN Peroxiredoxin-1 (Fragment) OS=Homo sapiens OX=9606 GN=PRDX1 PE=1 SV=1;sp|Q06830|PRDX1_HUMAN Peroxiredoxin-1 OS=Homo sapiens OX=9606 GN=	1	10.3	10.676	6.1472	221330	1		cytoplasm [GO:0005737]	peroxiredoxin activity [GO:0051920]
P0DOY3	Ig lambda-1 chain C regions;Ig lambda-6 chain C region;Ig lambda-7 chain C region;Immunoglobulin lambda-like polypeptide 5	IGLL5;IGLC1;IGLC6;IGLC7	sp|P0DOY3|IGLC3_HUMAN Immunoglobulin lambda constant 3 OS=Homo sapiens OX=9606 GN=IGLC3 PE=1 SV=1;sp|P0DOY2|IGLC2_HUMAN Immunoglobulin lambda constant 2 OS=Homo sapiens OX=9606 GN=IGLC2 PE=1 SV=1;tr|A0A5H1ZRQ7|A0A5H1ZRQ7_HUMAN Immunoglobulin lambda constan	1	14.2	11.265	5.9705	778240	1	adaptive immune response [GO:0002250]; B cell receptor signaling pathway [GO:0050853]; immunoglobulin mediated immune response [GO:0016064]	blood microparticle [GO:0072562]; extracellular exosome [GO:0070062]; extracellular region [GO:0005576]; extracellular space [GO:0005615]; IgA immunoglobulin complex [GO:0071745]; IgD immunoglobulin complex [GO:0071738]; IgE immunoglobulin complex [GO:0071742]; IgG immunoglobulin complex [GO:0071735]; IgM immunoglobulin complex [GO:0071753]; plasma membrane [GO:0005886]	antigen binding [GO:0003823]
F8VV32	Lysozyme;Lysozyme C	LYZ	tr|F8VV32|F8VV32_HUMAN Lysozyme OS=Homo sapiens OX=9606 GN=LYZ PE=1 SV=1;tr|A0A0B4J259|A0A0B4J259_HUMAN Lysozyme OS=Homo sapiens OX=9606 GN=LYZ PE=1 SV=1;sp|P61626|LYSC_HUMAN Lysozyme C OS=Homo sapiens OX=9606 GN=LYZ PE=1 SV=1	1	11.5	11.488	6.3507	1338300	1	defense response to bacterium [GO:0042742]; killing of cells of another organism [GO:0031640]		lysozyme activity [GO:0003796]
A0A0D9SEM9		DDX39A	tr|A0A0D9SEM9|A0A0D9SEM9_HUMAN DExD-box helicase 39A (Fragment) OS=Homo sapiens OX=9606 GN=DDX39A PE=1 SV=1	1	10.4	10.925	5.9048	1946300	2			ATP binding [GO:0005524]; nucleic acid binding [GO:0003676]
A0A0G2JIW1	Heat shock 70 kDa protein 1B;Heat shock 70 kDa protein 1A	HSPA1B;HSPA1A	tr|A0A0G2JIW1|A0A0G2JIW1_HUMAN Heat shock 70 kDa protein 1B OS=Homo sapiens OX=9606 GN=HSPA1B PE=1 SV=1;sp|P0DMV9|HS71B_HUMAN Heat shock 70 kDa protein 1B OS=Homo sapiens OX=9606 GN=HSPA1B PE=1 SV=1;sp|P0DMV8|HS71A_HUMAN Heat shock 70 kDa protein 1A OS=Hom	9	37.7	70.108	154.58	12526000	16		centrosome [GO:0005813]; cytoplasm [GO:0005737]	ATP binding [GO:0005524]; ATP-dependent protein folding chaperone [GO:0140662]
B7WPD9	Kinesin-like protein;Kinesin-like protein KIF26B	KIF26B	tr|B7WPD9|B7WPD9_HUMAN Kinesin family member 26B OS=Homo sapiens OX=9606 GN=KIF26B PE=1 SV=1;tr|A0A0G2JR66|A0A0G2JR66_HUMAN Kinesin-like protein KIF26B (Fragment) OS=Homo sapiens OX=9606 GN=KIF26B PE=1 SV=1;sp|Q2KJY2|KI26B_HUMAN Kinesin-like protein KIF26B	1	0.9	184.68	5.882	1087400	0	microtubule-based movement [GO:0007018]	cytoplasm [GO:0005737]; cytoskeleton [GO:0005856]	ATP binding [GO:0005524]; microtubule binding [GO:0008017]; microtubule motor activity [GO:0003777]
A0A8I5KRH3	Transcription initiation factor TFIID subunit 4	TAF4	tr|A0A8I5KRH3|A0A8I5KRH3_HUMAN TATA-box binding protein associated factor 4 (Fragment) OS=Homo sapiens OX=9606 GN=TAF4 PE=1 SV=1;tr|A0A0G2JRY5|A0A0G2JRY5_HUMAN Transcription initiation factor TFIID subunit 4 (Fragment) OS=Homo sapiens OX=9606 GN=TAF4 PE=1	1	6.2	35.659	6.14	0	1	DNA-templated transcription initiation [GO:0006352]	transcription factor TFIID complex [GO:0005669]	protein heterodimerization activity [GO:0046982]
A0A0J9YXG9			tr|A0A0J9YXG9|A0A0J9YXG9_HUMAN Myosin XVB (Fragment) OS=Homo sapiens OX=9606 GN=MYO15B PE=1 SV=1;tr|A0A0J9YX32|A0A0J9YX32_HUMAN Myosin XVB (Fragment) OS=Homo sapiens OX=9606 GN=MYO15B PE=1 SV=1;tr|A0A0J9YW04|A0A0J9YW04_HUMAN Myosin XVB (Fragment) OS=Homo s	1	12.6	11.636	6.122	5074900	1		cytoskeleton [GO:0005856]
A0A286YEY4	Ig gamma-2 chain C region	IGHG2	tr|A0A286YEY4|A0A286YEY4_HUMAN Immunoglobulin heavy constant gamma 2 (G2m marker) (Fragment) OS=Homo sapiens OX=9606 GN=IGHG2 PE=1 SV=1;sp|P01859|IGHG2_HUMAN Immunoglobulin heavy constant gamma 2 OS=Homo sapiens OX=9606 GN=IGHG2 PE=1 SV=2	1	2.3	43.805	6.3231	3739100	3	adaptive immune response [GO:0002250]; antibacterial humoral response [GO:0019731]; B cell receptor signaling pathway [GO:0050853]; complement activation, classical pathway [GO:0006958]	blood microparticle [GO:0072562]; extracellular exosome [GO:0070062]; extracellular region [GO:0005576]; extracellular space [GO:0005615]; IgG immunoglobulin complex [GO:0071735]; immunoglobulin complex, circulating [GO:0042571]; plasma membrane [GO:0005886]	antigen binding [GO:0003823]; immunoglobulin receptor binding [GO:0034987]
A0A2R8Y5P9	Protein Shroom3	SHROOM3	tr|A0A2R8Y5P9|A0A2R8Y5P9_HUMAN Shroom family member 3 OS=Homo sapiens OX=9606 GN=SHROOM3 PE=1 SV=1;sp|Q8TF72|SHRM3_HUMAN Protein Shroom3 OS=Homo sapiens OX=9606 GN=SHROOM3 PE=1 SV=2	1	0.5	208.05	6.6681	464370	4		cytoplasm [GO:0005737]; microtubule [GO:0005874]	actin filament binding [GO:0051015]
E7EVS6	Actin, cytoplasmic 2;Actin, cytoplasmic 2, N-terminally processed;Actin, cytoplasmic 1;Actin, cytoplasmic 1, N-terminally processed;POTE ankyrin domain family member F;Actin, gamma-enteric smooth muscle;Actin, aortic smooth muscle;Actin, alpha cardiac muscle 1;POTE ankyrin domain family member E;Actin, alpha skeletal muscle	ACTB;ACTG1;ACTA1;POTEF;ACTG2;ACTA2;ACTC1;POTEE	tr|E7EVS6|E7EVS6_HUMAN Actin beta OS=Homo sapiens OX=9606 GN=ACTB PE=1 SV=9;tr|I3L4N8|I3L4N8_HUMAN Actin gamma 1 OS=Homo sapiens OX=9606 GN=ACTG1 PE=1 SV=9;tr|A0A804GS07|A0A804GS07_HUMAN Actin gamma 1 OS=Homo sapiens OX=9606 GN=ACTG1 PE=1 SV=1;tr|A0A2R8Y79	5	18.3	36.94	31.433	1707600	6
A0A494C0J7	Protein-glutamine gamma-glutamyltransferase E;Protein-glutamine gamma-glutamyltransferase E 50 kDa catalytic chain;Protein-glutamine gamma-glutamyltransferase E 27 kDa non-catalytic chain	TGM3	tr|A0A494C0J7|A0A494C0J7_HUMAN Transglutaminase-like domain-containing protein OS=Homo sapiens OX=9606 PE=3 SV=1;sp|Q08188|TGM3_HUMAN Protein-glutamine gamma-glutamyltransferase E OS=Homo sapiens OX=9606 GN=TGM3 PE=1 SV=4	4	7.4	78.856	30.948	284200	4			metal ion binding [GO:0046872]; protein-glutamine gamma-glutamyltransferase activity [GO:0003810]
A0A5F9ZGN6	Arginase-1	ARG1	tr|A0A5F9ZGN6|A0A5F9ZGN6_HUMAN Arginase OS=Homo sapiens OX=9606 GN=ARG1 PE=1 SV=1;sp|P05089|ARGI1_HUMAN Arginase-1 OS=Homo sapiens OX=9606 GN=ARG1 PE=1 SV=2	1	6.9	32.702	6.225	685140	2	arginine metabolic process [GO:0006525]; urea cycle [GO:0000050]		arginase activity [GO:0004053]; metal ion binding [GO:0046872]
A0A5F9ZHL1	Acetyl-CoA acetyltransferase, mitochondrial	ACAT1	tr|A0A5F9ZHL1|A0A5F9ZHL1_HUMAN Acetyl-CoA acetyltransferase 1 OS=Homo sapiens OX=9606 GN=ACAT1 PE=1 SV=1;sp|P24752|THIL_HUMAN Acetyl-CoA acetyltransferase, mitochondrial OS=Homo sapiens OX=9606 GN=ACAT1 PE=1 SV=1;tr|A0A5F9ZHJ7|A0A5F9ZHJ7_HUMAN Acetyl-CoA a	9	28.1	46.108	64.239	4202900	6		mitochondrion [GO:0005739]	acetyl-CoA C-acyltransferase activity [GO:0003988]; metal ion binding [GO:0046872]
A0A5F9ZHR0	DNA primase large subunit	PRIM2	tr|A0A5F9ZHR0|A0A5F9ZHR0_HUMAN DNA primase subunit 2 OS=Homo sapiens OX=9606 GN=PRIM2 PE=1 SV=1;tr|A0A5F9ZHU7|A0A5F9ZHU7_HUMAN DNA primase large subunit OS=Homo sapiens OX=9606 GN=PRIM2 PE=1 SV=1;sp|P49643|PRI2_HUMAN DNA primase large subunit OS=Homo sapie	1	4.4	22.002	5.8166	1253500	1	DNA replication, synthesis of primer [GO:0006269]	primosome complex [GO:1990077]	4 iron, 4 sulfur cluster binding [GO:0051539]; metal ion binding [GO:0046872]
A0A7I2V2G2	Stress-70 protein, mitochondrial	HSPA9	tr|A0A7I2V2G2|A0A7I2V2G2_HUMAN Stress-70 protein, mitochondrial OS=Homo sapiens OX=9606 GN=HSPA9 PE=1 SV=1;tr|A0A7I2V2S7|A0A7I2V2S7_HUMAN Stress-70 protein, mitochondrial OS=Homo sapiens OX=9606 GN=HSPA9 PE=1 SV=1;tr|D6RCD7|D6RCD7_HUMAN Stress-70 protein,	15	33.1	66.601	133.7	6722200	16		mitochondrion [GO:0005739]	ATP binding [GO:0005524]; ATP-dependent protein folding chaperone [GO:0140662]; unfolded protein binding [GO:0051082]
A0A7I2V365	Citron Rho-interacting kinase	CIT	tr|A0A7I2V365|A0A7I2V365_HUMAN Citron rho-interacting serine/threonine kinase OS=Homo sapiens OX=9606 GN=CIT PE=1 SV=1;tr|A0A7I2V4A6|A0A7I2V4A6_HUMAN Citron rho-interacting serine/threonine kinase OS=Homo sapiens OX=9606 GN=CIT PE=1 SV=1;tr|A0A7I2V4I0|A0A7	1	1	177.09	6.3116	0	1			ATP binding [GO:0005524]; metal ion binding [GO:0046872]; protein serine/threonine kinase activity [GO:0004674]
A0A7P0MNE9	Trypsin-3	PRSS3	tr|A0A7P0MNE9|A0A7P0MNE9_HUMAN Serine protease 3 OS=Homo sapiens OX=9606 GN=PRSS3 PE=1 SV=1;sp|P35030|TRY3_HUMAN Trypsin-3 OS=Homo sapiens OX=9606 GN=PRSS3 PE=1 SV=2	1	5	28.134	6.6516	2211200	0	proteolysis [GO:0006508]		serine-type endopeptidase activity [GO:0004252]
A0A7P0TB30	DNA damage-binding protein 1	DDB1	tr|A0A7P0TB30|A0A7P0TB30_HUMAN DNA damage-binding protein 1 OS=Homo sapiens OX=9606 GN=DDB1 PE=1 SV=1;tr|A0A7P0T965|A0A7P0T965_HUMAN DNA damage-binding protein 1 OS=Homo sapiens OX=9606 GN=DDB1 PE=1 SV=1;tr|A0A7P0T870|A0A7P0T870_HUMAN DNA damage-binding pr	3	4.6	114.12	18.878	35275	3	DNA repair [GO:0006281]; proteasome-mediated ubiquitin-dependent protein catabolic process [GO:0043161]; protein ubiquitination [GO:0016567]	nucleoplasm [GO:0005654]	nucleic acid binding [GO:0003676]
A0A7P0T8E9	C2 domain-containing protein 3	C2CD3	tr|A0A7P0T8E9|A0A7P0T8E9_HUMAN C2 domain containing 3 centriole elongation regulator OS=Homo sapiens OX=9606 GN=C2CD3 PE=1 SV=1;tr|A0A7P0TAM9|A0A7P0TAM9_HUMAN C2 domain containing 3 centriole elongation regulator OS=Homo sapiens OX=9606 GN=C2CD3 PE=1 SV=1;	1	1.4	145.62	6.1989	202330	1
H0YLX2	DNA-binding protein RFX7	RFX7	tr|H0YLX2|H0YLX2_HUMAN Regulatory factor X7 OS=Homo sapiens OX=9606 GN=RFX7 PE=1 SV=2;tr|A0A8C8UYX0|A0A8C8UYX0_HUMAN DNA-binding protein RFX7 OS=Homo sapiens OX=9606 GN=RFX7 PE=1 SV=1;sp|Q2KHR2|RFX7_HUMAN DNA-binding protein RFX7 OS=Homo sapiens OX=9606 GN	1	0.9	137.46	6.2056	147150000	0			DNA binding [GO:0003677]; DNA-binding transcription factor activity [GO:0003700]
H0Y9K7	Splicing factor, proline- and glutamine-rich	SFPQ	tr|H0Y9K7|H0Y9K7_HUMAN Splicing factor proline and glutamine rich (Fragment) OS=Homo sapiens OX=9606 GN=SFPQ PE=1 SV=1;tr|A0A8Q3WMA7|A0A8Q3WMA7_HUMAN Splicing factor proline and glutamine rich OS=Homo sapiens OX=9606 GN=SFPQ PE=1 SV=1;sp|P23246|SFPQ_HUMAN	1	4.5	26.419	5.844	0	1
A0A8V8TM62	Phosphatidylinositol 4,5-bisphosphate 3-kinase catalytic subunit delta isoform	PIK3CD	tr|A0A8V8TM62|A0A8V8TM62_HUMAN phosphatidylinositol-4,5-bisphosphate 3-kinase OS=Homo sapiens OX=9606 GN=PIK3CD PE=1 SV=1;tr|A0A8V8TNW9|A0A8V8TNW9_HUMAN phosphatidylinositol-4,5-bisphosphate 3-kinase OS=Homo sapiens OX=9606 GN=PIK3CD PE=1 SV=1;tr|A0A8V8TMM	1	1.8	113.58	5.7946	0	1	phosphatidylinositol 3-kinase/protein kinase B signal transduction [GO:0043491]		1-phosphatidylinositol-3-kinase activity [GO:0016303]; ATP binding [GO:0005524]
A6NMY6	Putative annexin A2-like protein;Annexin A2;Annexin	ANXA2P2;ANXA2	sp|A6NMY6|AXA2L_HUMAN Putative annexin A2-like protein OS=Homo sapiens OX=9606 GN=ANXA2P2 PE=5 SV=2;sp|P07355|ANXA2_HUMAN Annexin A2 OS=Homo sapiens OX=9606 GN=ANXA2 PE=1 SV=2;tr|H0YMW4|H0YMW4_HUMAN Annexin OS=Homo sapiens OX=9606 GN=ANXA2 PE=1 SV=2;tr|H0Y	5	16.5	38.659	39.256	579940	4	positive regulation of receptor-mediated endocytosis involved in cholesterol transport [GO:1905602]	basement membrane [GO:0005604]; cytoplasm [GO:0005737]; extracellular exosome [GO:0070062]; melanosome [GO:0042470]; nucleus [GO:0005634]; plasma membrane [GO:0005886]; vesicle membrane [GO:0012506]	calcium ion binding [GO:0005509]; calcium-dependent phospholipid binding [GO:0005544]; cytoskeletal protein binding [GO:0008092]; phosphatidylserine binding [GO:0001786]; phospholipase inhibitor activity [GO:0004859]
B0YJC5	Vimentin;Peripherin	VIM;PRPH	tr|B0YJC5|B0YJC5_HUMAN Vimentin OS=Homo sapiens OX=9606 GN=VIM PE=1 SV=1;tr|B0YJC4|B0YJC4_HUMAN Vimentin OS=Homo sapiens OX=9606 GN=VIM PE=1 SV=1;sp|P08670|VIME_HUMAN Vimentin OS=Homo sapiens OX=9606 GN=VIM PE=1 SV=4;tr|H7C5W5|H7C5W5_HUMAN Peripherin (Frag	2	10.5	26.859	12.799	621550	2		intermediate filament [GO:0005882]
P0CG48	Polyubiquitin-C;Ubiquitin;Ubiquitin-60S ribosomal protein L40;Ubiquitin;60S ribosomal protein L40;Ubiquitin-40S ribosomal protein S27a;Ubiquitin;40S ribosomal protein S27a;Polyubiquitin-B;Ubiquitin	UBC;UBB;RPS27A;UBA52	sp|P0CG48|UBC_HUMAN Polyubiquitin-C OS=Homo sapiens OX=9606 GN=UBC PE=1 SV=3;tr|F5GYU3|F5GYU3_HUMAN Ubiquitin C (Fragment) OS=Homo sapiens OX=9606 GN=UBC PE=1 SV=1;tr|Q96C32|Q96C32_HUMAN UBC protein OS=Homo sapiens OX=9606 GN=UBC PE=1 SV=1;tr|J3QKN0|J3QKN0	2	32.8	77.038	12.027	337310	2	modification-dependent protein catabolic process [GO:0019941]; protein ubiquitination [GO:0016567]	cytosol [GO:0005829]; endocytic vesicle membrane [GO:0030666]; endoplasmic reticulum membrane [GO:0005789]; endosome membrane [GO:0010008]; extracellular exosome [GO:0070062]; extracellular space [GO:0005615]; mitochondrial outer membrane [GO:0005741]; nucleoplasm [GO:0005654]; nucleus [GO:0005634]; plasma membrane [GO:0005886]; vesicle [GO:0031982]	protein tag activity [GO:0031386]; RNA binding [GO:0003723]; ubiquitin protein ligase binding [GO:0031625]
M0QZK8	Gamma-glutamylcyclotransferase	GGCT	tr|M0QZK8|M0QZK8_HUMAN gamma-glutamylcyclotransferase OS=Homo sapiens OX=9606 PE=4 SV=1;tr|H7BZK5|H7BZK5_HUMAN gamma-glutamylcyclotransferase (Fragment) OS=Homo sapiens OX=9606 GN=GGCT PE=1 SV=1;tr|B8ZZK2|B8ZZK2_HUMAN gamma-glutamylcyclotransferase OS=Homo	1	12.6	11.578	6.3538	81598	1			gamma-glutamylcyclotransferase activity [GO:0003839]
C9J0E4	Cystatin-A;Cystatin-A, N-terminally processed	CSTA	tr|C9J0E4|C9J0E4_HUMAN Cystatin A OS=Homo sapiens OX=9606 GN=CSTA PE=1 SV=1;sp|P01040|CYTA_HUMAN Cystatin-A OS=Homo sapiens OX=9606 GN=CSTA PE=1 SV=1	1	19	7.0861	5.7859	915690	0		cytoplasm [GO:0005737]	cysteine-type endopeptidase inhibitor activity [GO:0004869]
C9JY42	Diacylglycerol kinase delta	DGKD	tr|C9JY42|C9JY42_HUMAN Diacylglycerol kinase delta (Fragment) OS=Homo sapiens OX=9606 GN=DGKD PE=1 SV=1;tr|H7C0L1|H7C0L1_HUMAN Diacylglycerol kinase delta (Fragment) OS=Homo sapiens OX=9606 GN=DGKD PE=1 SV=1;sp|Q16760|DGKD_HUMAN Diacylglycerol kinase delta	1	12.1	17.297	6.6901	26402000	1	signal transduction [GO:0007165]		ATP binding [GO:0005524]; ATP-dependent diacylglycerol kinase activity [GO:0004143]; metal ion binding [GO:0046872]
H0YBT4	Dihydropyrimidinase-related protein 3;Dihydropyrimidinase-related protein 1	DPYSL3;CRMP1	tr|H0YBT4|H0YBT4_HUMAN Dihydropyrimidinase like 3 (Fragment) OS=Homo sapiens OX=9606 GN=DPYSL3 PE=1 SV=1;tr|E9PD68|E9PD68_HUMAN Collapsin response mediator protein 1 OS=Homo sapiens OX=9606 GN=CRMP1 PE=1 SV=1;sp|Q14195|DPYL3_HUMAN Dihydropyrimidinase-relat	1	10.5	21.846	5.823	1206700000	1		cytoplasm [GO:0005737]; growth cone [GO:0030426]	hydrolase activity, acting on carbon-nitrogen (but not peptide) bonds [GO:0016810]
F2Z2A5		TOP3B	tr|F2Z2A5|F2Z2A5_HUMAN DNA topoisomerase OS=Homo sapiens OX=9606 GN=TOP3B PE=1 SV=1	1	7	14.362	5.7789	310950	2	DNA topological change [GO:0006265]		DNA binding [GO:0003677]; DNA topoisomerase type I (single strand cut, ATP-independent) activity [GO:0003917]
F5H6A5	Krueppel-related zinc finger protein 1	HKR1	tr|F5H6A5|F5H6A5_HUMAN Zinc finger protein 875 OS=Homo sapiens OX=9606 GN=ZNF875 PE=1 SV=1;tr|Q7Z6E1|Q7Z6E1_HUMAN HKR1 protein OS=Homo sapiens OX=9606 GN=ZNF875 PE=1 SV=1;tr|K7EPW3|K7EPW3_HUMAN Zinc finger protein 875 OS=Homo sapiens OX=9606 GN=ZNF875 PE=1	1	3.1	44.419	6.0475	31591000	0		nucleus [GO:0005634]
F8VVM2	Phosphate carrier protein, mitochondrial	SLC25A3	tr|F8VVM2|F8VVM2_HUMAN Phosphate carrier protein, mitochondrial OS=Homo sapiens OX=9606 GN=SLC25A3 PE=1 SV=1;sp|Q00325|MPCP_HUMAN Phosphate carrier protein, mitochondrial OS=Homo sapiens OX=9606 GN=SLC25A3 PE=1 SV=2	1	3.7	36.161	7.5023	68471	2	mitochondrial phosphate ion transmembrane transport [GO:1990547]	mitochondrial inner membrane [GO:0005743]; mitochondrion [GO:0005739]	phosphate transmembrane transporter activity [GO:0005315]; symporter activity [GO:0015293]
F8W9U4	Microtubule-associated protein	MAP4	tr|F8W9U4|F8W9U4_HUMAN Microtubule-associated protein OS=Homo sapiens OX=9606 GN=MAP4 PE=1 SV=1	1	0.8	88.276	6.1261	53836	2		cytoplasm [GO:0005737]; microtubule [GO:0005874]	microtubule binding [GO:0008017]
G3V279	Enhancer of rudimentary homolog	ERH	tr|G3V279|G3V279_HUMAN Enhancer of rudimentary homolog OS=Homo sapiens OX=9606 GN=ERH PE=1 SV=1;sp|P84090|ERH_HUMAN Enhancer of rudimentary homolog OS=Homo sapiens OX=9606 GN=ERH PE=1 SV=1	1	15.5	8.2033	7.5487	1948200	1
G3V3D2	Spermatogenesis-associated protein 7	SPATA7	tr|G3V3D2|G3V3D2_HUMAN Spermatogenesis associated 7 OS=Homo sapiens OX=9606 GN=SPATA7 PE=1 SV=1;tr|G3V5V8|G3V5V8_HUMAN Spermatogenesis associated 7 OS=Homo sapiens OX=9606 GN=SPATA7 PE=1 SV=1;tr|G3V5H6|G3V5H6_HUMAN Spermatogenesis associated 7 OS=Homo sapi	1	16.7	4.7625	6.138	56773000	4
H0YGM0		CLPB	tr|H0YGM0|H0YGM0_HUMAN Caseinolytic mitochondrial matrix peptidase chaperone subunit B OS=Homo sapiens OX=9606 GN=CLPB PE=1 SV=2	1	11.9	17.513	6.1521	10450000	1
H0YJM8	Proteasome subunit beta type-5	PSMB5	tr|H0YJM8|H0YJM8_HUMAN Proteasome 20S subunit beta 5 (Fragment) OS=Homo sapiens OX=9606 GN=PSMB5 PE=1 SV=1;sp|P28074|PSB5_HUMAN Proteasome subunit beta type-5 OS=Homo sapiens OX=9606 GN=PSMB5 PE=1 SV=3	1	11	12.747	7.4133	86015	0	proteolysis involved in protein catabolic process [GO:0051603]	nucleus [GO:0005634]; proteasome core complex [GO:0005839]
K7ESE8	Bleomycin hydrolase	BLMH	tr|K7ESE8|K7ESE8_HUMAN Bleomycin hydrolase (Fragment) OS=Homo sapiens OX=9606 GN=BLMH PE=1 SV=1;tr|J3KSD8|J3KSD8_HUMAN Bleomycin hydrolase (Fragment) OS=Homo sapiens OX=9606 GN=BLMH PE=1 SV=8;tr|K7ES02|K7ES02_HUMAN Bleomycin hydrolase (Fragment) OS=Homo sa	2	10	26.738	11.907	1452800	1	proteolysis [GO:0006508]		cysteine-type aminopeptidase activity [GO:0070005]
U3KQK0	Histone H2B;Histone H2B type 1-L;Histone H2B type 1-M;Histone H2B type 1-N;Histone H2B type 1-H;Histone H2B type 3-B;Histone H2B type 2-F;Histone H2B type 2-E;Histone H2B type 1-C/E/F/G/I;Histone H2B type 1-D;Histone H2B type F-S;Histone H2B type 1-B;Histone H2B type 1-O;Histone H2B type 1-J;Histone H2B type 1-K	HIST1H2BN;HIST1H2BL;HIST1H2BM;HIST1H2BH;HIST3H2BB;HIST2H2BF;HIST2H2BE;HIST1H2BC;HIST1H2BD;H2BFS;HIST1H2BB;HIST1H2BO;HIST1H2BJ;HIST1H2BK	tr|U3KQK0|U3KQK0_HUMAN Histone H2B OS=Homo sapiens OX=9606 GN=H2BC15 PE=1 SV=1;sp|Q99880|H2B1L_HUMAN Histone H2B type 1-L OS=Homo sapiens OX=9606 GN=H2BC13 PE=1 SV=3;sp|Q99879|H2B1M_HUMAN Histone H2B type 1-M OS=Homo sapiens OX=9606 GN=H2BC14 PE=1 SV=3;sp|	1	9	18.804	7.7219	1696600	1		cytosol [GO:0005829]; nucleoplasm [GO:0005654]; nucleosome [GO:0000786]	DNA binding [GO:0003677]; protein heterodimerization activity [GO:0046982]; structural constituent of chromatin [GO:0030527]
Q5H8X8	Urotensin-2	UTS2	tr|Q5H8X8|Q5H8X8_HUMAN Urotensin 2 OS=Homo sapiens OX=9606 GN=UTS2 PE=1 SV=1;sp|O95399|UTS2_HUMAN Urotensin-2 OS=Homo sapiens OX=9606 GN=UTS2 PE=1 SV=1	1	5.8	16.276	6.0589	1081000	1
P04040	Catalase	CAT	sp|P04040|CATA_HUMAN Catalase OS=Homo sapiens OX=9606 GN=CAT PE=1 SV=3	3	7.6	59.755	19.172	70181	2	aerobic respiration [GO:0009060]; cellular detoxification of hydrogen peroxide [GO:0061692]; cellular response to growth factor stimulus [GO:0071363]; cholesterol metabolic process [GO:0008203]; hemoglobin metabolic process [GO:0020027]; hydrogen peroxide catabolic process [GO:0042744]; negative regulation of apoptotic process [GO:0043066]; osteoblast differentiation [GO:0001649]; positive regula…	catalase complex [GO:0062151]; cytoplasm [GO:0005737]; cytosol [GO:0005829]; extracellular exosome [GO:0070062]; extracellular region [GO:0005576]; ficolin-1-rich granule lumen [GO:1904813]; focal adhesion [GO:0005925]; intracellular membrane-bounded organelle [GO:0043231]; membrane [GO:0016020]; mitochondrion [GO:0005739]; peroxisomal matrix [GO:0005782]; peroxisomal membrane [GO:0005778]; perox…	aminoacylase activity [GO:0004046]; antioxidant activity [GO:0016209]; catalase activity [GO:0004096]; enzyme binding [GO:0019899]; heme binding [GO:0020037]; identical protein binding [GO:0042802]; metal ion binding [GO:0046872]; NADP binding [GO:0050661]; oxidoreductase activity, acting on peroxide as acceptor [GO:0016684]; protein homodimerization activity [GO:0042803]
P04083	Annexin A1	ANXA1	sp|P04083|ANXA1_HUMAN Annexin A1 OS=Homo sapiens OX=9606 GN=ANXA1 PE=1 SV=2	1	4.6	38.714	6.0813	32947	1	actin cytoskeleton organization [GO:0030036]; adaptive immune response [GO:0002250]; alpha-beta T cell differentiation [GO:0046632]; arachidonic acid secretion [GO:0050482]; cell surface receptor signaling pathway [GO:0007166]; cellular response to glucocorticoid stimulus [GO:0071385]; cellular response to vascular endothelial growth factor stimulus [GO:0035924]; G protein-coupled receptor signal…	adherens junction [GO:0005912]; apical plasma membrane [GO:0016324]; basolateral plasma membrane [GO:0016323]; cell surface [GO:0009986]; collagen-containing extracellular matrix [GO:0062023]; cornified envelope [GO:0001533]; cytoplasm [GO:0005737]; cytosol [GO:0005829]; early endosome membrane [GO:0031901]; endosome [GO:0005768]; extracellular exosome [GO:0070062]; extracellular region [GO:00055…	cadherin binding involved in cell-cell adhesion [GO:0098641]; calcium ion binding [GO:0005509]; calcium-dependent phospholipid binding [GO:0005544]; calcium-dependent protein binding [GO:0048306]; lipid binding [GO:0008289]; phosphatidylserine binding [GO:0001786]; phospholipase A2 inhibitor activity [GO:0019834]; phospholipid binding [GO:0005543]; signaling receptor binding [GO:0005102]
P04406	Glyceraldehyde-3-phosphate dehydrogenase	GAPDH	sp|P04406|G3P_HUMAN Glyceraldehyde-3-phosphate dehydrogenase OS=Homo sapiens OX=9606 GN=GAPDH PE=1 SV=3;tr|E7EUT5|E7EUT5_HUMAN Glyceraldehyde-3-phosphate dehydrogenase OS=Homo sapiens OX=9606 GN=GAPDH PE=1 SV=1	7	34.6	36.053	48.133	2779500	5	antimicrobial humoral immune response mediated by antimicrobial peptide [GO:0061844]; cellular response to type II interferon [GO:0071346]; defense response to fungus [GO:0050832]; glucose metabolic process [GO:0006006]; glycolytic process [GO:0006096]; killing by host of symbiont cells [GO:0051873]; killing of cells of another organism [GO:0031640]; microtubule cytoskeleton organization [GO:0000…	cytoplasm [GO:0005737]; cytosol [GO:0005829]; extracellular exosome [GO:0070062]; GAIT complex [GO:0097452]; intracellular membrane-bounded organelle [GO:0043231]; lipid droplet [GO:0005811]; membrane [GO:0016020]; microtubule cytoskeleton [GO:0015630]; nuclear membrane [GO:0031965]; nucleus [GO:0005634]; perinuclear region of cytoplasm [GO:0048471]; plasma membrane [GO:0005886]; ribonucleoprotei…	aspartic-type endopeptidase inhibitor activity [GO:0019828]; disordered domain specific binding [GO:0097718]; glyceraldehyde-3-phosphate dehydrogenase (NAD+) (phosphorylating) activity [GO:0004365]; identical protein binding [GO:0042802]; microtubule binding [GO:0008017]; NAD binding [GO:0051287]; NADP binding [GO:0050661]; peptidyl-cysteine S-nitrosylase activity [GO:0035605]
P05109	Protein S100-A8;Protein S100-A8, N-terminally processed	S100A8	sp|P05109|S10A8_HUMAN Protein S100-A8 OS=Homo sapiens OX=9606 GN=S100A8 PE=1 SV=1	4	39.8	10.834	29.701	6734600	3	activation of cysteine-type endopeptidase activity involved in apoptotic process [GO:0006919]; apoptotic process [GO:0006915]; astrocyte development [GO:0014002]; autocrine signaling [GO:0035425]; autophagy [GO:0006914]; chronic inflammatory response [GO:0002544]; defense response to bacterium [GO:0042742]; defense response to fungus [GO:0050832]; inflammatory response [GO:0006954]; innate immune…	calprotectin complex [GO:1990660]; collagen-containing extracellular matrix [GO:0062023]; cytoskeleton [GO:0005856]; cytosol [GO:0005829]; extracellular exosome [GO:0070062]; extracellular region [GO:0005576]; extracellular space [GO:0005615]; intermediate filament cytoskeleton [GO:0045111]; nucleus [GO:0005634]; plasma membrane [GO:0005886]; secretory granule lumen [GO:0034774]	arachidonic acid binding [GO:0050544]; calcium ion binding [GO:0005509]; calcium-dependent protein binding [GO:0048306]; microtubule binding [GO:0008017]; RAGE receptor binding [GO:0050786]; Toll-like receptor 4 binding [GO:0035662]; zinc ion binding [GO:0008270]
P05141	ADP/ATP translocase 2;ADP/ATP translocase 2, N-terminally processed;ADP/ATP translocase 3;ADP/ATP translocase 3, N-terminally processed;ADP/ATP translocase 1	SLC25A5;SLC25A4;SLC25A6	sp|P05141|ADT2_HUMAN ADP/ATP translocase 2 OS=Homo sapiens OX=9606 GN=SLC25A5 PE=1 SV=7;tr|V9GYG0|V9GYG0_HUMAN ADP/ATP translocase OS=Homo sapiens OX=9606 GN=SLC25A4 PE=1 SV=1;sp|P12236|ADT3_HUMAN ADP/ATP translocase 3 OS=Homo sapiens OX=9606 GN=SLC25A6 PE	2	8.1	32.852	14.756	242270	1	adaptive thermogenesis [GO:1990845]; adenine nucleotide transport [GO:0051503]; B cell differentiation [GO:0030183]; cellular response to leukemia inhibitory factor [GO:1990830]; chromosome segregation [GO:0007059]; erythrocyte differentiation [GO:0030218]; mitochondrial ADP transmembrane transport [GO:0140021]; mitochondrial ATP transmembrane transport [GO:1990544]; negative regulation of mitoch…	membrane [GO:0016020]; mitochondrial inner membrane [GO:0005743]; mitochondrial nucleoid [GO:0042645]; mitochondrial permeability transition pore complex [GO:0005757]; mitochondrion [GO:0005739]; MMXD complex [GO:0071817]; nucleus [GO:0005634]; plasma membrane [GO:0005886]	adenine nucleotide transmembrane transporter activity [GO:0000295]; adenine transmembrane transporter activity [GO:0015207]; ATP:ADP antiporter activity [GO:0005471]; oxidative phosphorylation uncoupler activity [GO:0017077]; proton transmembrane transporter activity [GO:0015078]; RNA binding [GO:0003723]; ubiquitin protein ligase binding [GO:0031625]
P06702	Protein S100-A9	S100A9	sp|P06702|S10A9_HUMAN Protein S100-A9 OS=Homo sapiens OX=9606 GN=S100A9 PE=1 SV=1	8	57	13.242	319.47	995990000	45	activation of cysteine-type endopeptidase activity involved in apoptotic process [GO:0006919]; antimicrobial humoral immune response mediated by antimicrobial peptide [GO:0061844]; apoptotic process [GO:0006915]; astrocyte development [GO:0014002]; autocrine signaling [GO:0035425]; autophagy [GO:0006914]; cell-cell signaling [GO:0007267]; chronic inflammatory response [GO:0002544]; defense respon…	calprotectin complex [GO:1990660]; collagen-containing extracellular matrix [GO:0062023]; cytoplasm [GO:0005737]; cytoskeleton [GO:0005856]; cytosol [GO:0005829]; extracellular exosome [GO:0070062]; extracellular region [GO:0005576]; extracellular space [GO:0005615]; nucleus [GO:0005634]; plasma membrane [GO:0005886]; S100A9 complex [GO:1990662]; secretory granule lumen [GO:0034774]	antioxidant activity [GO:0016209]; arachidonic acid binding [GO:0050544]; calcium ion binding [GO:0005509]; calcium-dependent protein binding [GO:0048306]; microtubule binding [GO:0008017]; RAGE receptor binding [GO:0050786]; Toll-like receptor 4 binding [GO:0035662]; zinc ion binding [GO:0008270]
Q5JP53	Tubulin beta chain;Tubulin beta-2B chain;Tubulin beta-2A chain	TUBB;TUBB2B;TUBB2A	tr|Q5JP53|Q5JP53_HUMAN Tubulin beta chain OS=Homo sapiens OX=9606 GN=TUBB PE=1 SV=1;sp|P07437|TBB5_HUMAN Tubulin beta chain OS=Homo sapiens OX=9606 GN=TUBB PE=1 SV=2;tr|Q5ST81|Q5ST81_HUMAN Tubulin beta chain OS=Homo sapiens OX=9606 GN=TUBB PE=1 SV=1;sp|Q9B	3	30	47.766	76.453	3192300	6	microtubule-based process [GO:0007017]	cytoplasm [GO:0005737]; intercellular bridge [GO:0045171]; microtubule [GO:0005874]; microtubule cytoskeleton [GO:0015630]; mitotic spindle [GO:0072686]	GTP binding [GO:0005525]; GTPase activity [GO:0003924]; structural constituent of cytoskeleton [GO:0005200]
P08238	Heat shock protein HSP 90-beta	HSP90AB1	sp|P08238|HS90B_HUMAN Heat shock protein HSP 90-beta OS=Homo sapiens OX=9606 GN=HSP90AB1 PE=1 SV=4	1	1.8	83.263	6.4061	23144	1	cellular response to heat [GO:0034605]; cellular response to interleukin-4 [GO:0071353]; chaperone-mediated protein complex assembly [GO:0051131]; chaperone-mediated protein folding [GO:0061077]; negative regulation of apoptotic process [GO:0043066]; negative regulation of proteasomal protein catabolic process [GO:1901799]; negative regulation of proteasomal ubiquitin-dependent protein catabolic …	aryl hydrocarbon receptor complex [GO:0034751]; axonal growth cone [GO:0044295]; cell surface [GO:0009986]; cytoplasm [GO:0005737]; cytosol [GO:0005829]; dendritic growth cone [GO:0044294]; dynein axonemal particle [GO:0120293]; extracellular exosome [GO:0070062]; extracellular region [GO:0005576]; ficolin-1-rich granule lumen [GO:1904813]; HSP90-CDC37 chaperone complex [GO:1990565]; melanosome […	ATP binding [GO:0005524]; ATP hydrolysis activity [GO:0016887]; ATP-dependent protein binding [GO:0043008]; ATP-dependent protein folding chaperone [GO:0140662]; cadherin binding [GO:0045296]; disordered domain specific binding [GO:0097718]; DNA polymerase binding [GO:0070182]; double-stranded RNA binding [GO:0003725]; heat shock protein binding [GO:0031072]; histone deacetylase binding [GO:00428…
P10599	Thioredoxin	TXN	sp|P10599|THIO_HUMAN Thioredoxin OS=Homo sapiens OX=9606 GN=TXN PE=1 SV=3	1	12.4	11.737	6.4472	585490	0	activation of protein kinase B activity [GO:0032148]; cell redox homeostasis [GO:0045454]; cellular detoxification of hydrogen peroxide [GO:0061692]; negative regulation of protein export from nucleus [GO:0046826]; negative regulation of transcription by RNA polymerase II [GO:0000122]; positive regulation of DNA binding [GO:0043388]; positive regulation of peptidyl-cysteine S-nitrosylation [GO:20…	cytoplasm [GO:0005737]; cytosol [GO:0005829]; extracellular exosome [GO:0070062]; extracellular region [GO:0005576]; nucleoplasm [GO:0005654]; nucleus [GO:0005634]	protein homodimerization activity [GO:0042803]; protein-disulfide reductase (NAD(P)H) activity [GO:0047134]; protein-disulfide reductase activity [GO:0015035]; RNA binding [GO:0003723]; thioredoxin-disulfide reductase (NADPH) activity [GO:0004791]
P11021	78 kDa glucose-regulated protein	HSPA5	sp|P11021|BIP_HUMAN Endoplasmic reticulum chaperone BiP OS=Homo sapiens OX=9606 GN=HSPA5 PE=1 SV=2;tr|A0A7P0TB36|A0A7P0TB36_HUMAN 78 kDa glucose-regulated protein OS=Homo sapiens OX=9606 GN=HSPA5 PE=1 SV=1;tr|A0A7P0TAI0|A0A7P0TAI0_HUMAN 78 kDa glucose-regu	16	24.8	72.332	131.47	8325500	17	cellular response to glucose starvation [GO:0042149]; cellular response to interleukin-4 [GO:0071353]; cerebellar Purkinje cell layer development [GO:0021680]; cerebellum structural organization [GO:0021589]; chaperone cofactor-dependent protein refolding [GO:0051085]; endoplasmic reticulum unfolded protein response [GO:0030968]; ER overload response [GO:0006983]; ERAD pathway [GO:0036503]; maint…	cell surface [GO:0009986]; cytoplasm [GO:0005737]; cytosol [GO:0005829]; endoplasmic reticulum [GO:0005783]; endoplasmic reticulum chaperone complex [GO:0034663]; endoplasmic reticulum lumen [GO:0005788]; endoplasmic reticulum membrane [GO:0005789]; endoplasmic reticulum-Golgi intermediate compartment [GO:0005793]; extracellular exosome [GO:0070062]; focal adhesion [GO:0005925]; intracellular mem…	ATP binding [GO:0005524]; ATP hydrolysis activity [GO:0016887]; ATP-dependent protein folding chaperone [GO:0140662]; cadherin binding [GO:0045296]; calcium ion binding [GO:0005509]; enzyme binding [GO:0019899]; heat shock protein binding [GO:0031072]; misfolded protein binding [GO:0051787]; protein domain specific binding [GO:0019904]; protein folding chaperone [GO:0044183]; protein-folding chap…
P11142	Heat shock cognate 71 kDa protein	HSPA8	sp|P11142|HSP7C_HUMAN Heat shock cognate 71 kDa protein OS=Homo sapiens OX=9606 GN=HSPA8 PE=1 SV=1;tr|E9PKE3|E9PKE3_HUMAN Heat shock protein family A (Hsp70) member 8 OS=Homo sapiens OX=9606 GN=HSPA8 PE=1 SV=1;tr|E9PN89|E9PN89_HUMAN Heat shock protein fami	11	25.4	70.897	90.982	2287900	11	ATP metabolic process [GO:0046034]; cellular response to cadmium ion [GO:0071276]; cellular response to heat [GO:0034605]; cellular response to hydrogen peroxide [GO:0070301]; cellular response to starvation [GO:0009267]; cellular response to steroid hormone stimulus [GO:0071383]; cerebellum development [GO:0021549]; chaperone cofactor-dependent protein refolding [GO:0051085]; chaperone-mediated …	autophagosome [GO:0005776]; blood microparticle [GO:0072562]; cell surface [GO:0009986]; clathrin-sculpted gamma-aminobutyric acid transport vesicle membrane [GO:0061202]; cytoplasm [GO:0005737]; cytosol [GO:0005829]; dendritic shaft [GO:0043198]; dendritic spine [GO:0043197]; extracellular exosome [GO:0070062]; extracellular region [GO:0005576]; extracellular space [GO:0005615]; ficolin-1-rich g…	A1 adenosine receptor binding [GO:0031686]; ADP binding [GO:0043531]; ATP binding [GO:0005524]; ATP hydrolysis activity [GO:0016887]; ATP-dependent protein disaggregase activity [GO:0140545]; ATP-dependent protein folding chaperone [GO:0140662]; C3HC4-type RING finger domain binding [GO:0055131]; cadherin binding [GO:0045296]; clathrin-uncoating ATPase activity [GO:1990833]; enzyme binding [GO:00…
P12273	Prolactin-inducible protein	PIP	sp|P12273|PIP_HUMAN Prolactin-inducible protein OS=Homo sapiens OX=9606 GN=PIP PE=1 SV=1	5	49.3	16.572	43.039	9015800	5	detection of chemical stimulus involved in sensory perception of bitter taste [GO:0001580]; negative regulation of T cell apoptotic process [GO:0070233]; positive regulation of gene expression [GO:0010628]; proteolysis [GO:0006508]; regulation of immune system process [GO:0002682]	extracellular exosome [GO:0070062]; extracellular region [GO:0005576]; extracellular space [GO:0005615]; nucleus [GO:0005634]	actin binding [GO:0003779]; aspartic-type endopeptidase activity [GO:0004190]; identical protein binding [GO:0042802]; IgG binding [GO:0019864]
P14923	Junction plakoglobin	JUP	sp|P14923|PLAK_HUMAN Junction plakoglobin OS=Homo sapiens OX=9606 GN=JUP PE=1 SV=3	9	17.4	81.744	65.939	747560	7	bundle of His cell-Purkinje myocyte adhesion involved in cell communication [GO:0086073]; canonical Wnt signaling pathway [GO:0060070]; cell migration [GO:0016477]; cell-cell adhesion [GO:0098609]; cellular response to indole-3-methanol [GO:0071681]; desmosome assembly [GO:0002159]; detection of mechanical stimulus [GO:0050982]; endothelial cell-cell adhesion [GO:0071603]; negative regulation of …	adherens junction [GO:0005912]; catenin complex [GO:0016342]; cell-cell junction [GO:0005911]; cornified envelope [GO:0001533]; cytoplasm [GO:0005737]; cytoplasmic side of plasma membrane [GO:0009898]; cytoskeleton [GO:0005856]; cytosol [GO:0005829]; desmosome [GO:0030057]; extracellular exosome [GO:0070062]; extracellular region [GO:0005576]; ficolin-1-rich granule lumen [GO:1904813]; focal adhe…	alpha-catenin binding [GO:0045294]; cadherin binding [GO:0045296]; cell adhesion molecule binding [GO:0050839]; cell adhesive protein binding involved in bundle of His cell-Purkinje myocyte communication [GO:0086083]; cytoskeletal protein-membrane anchor activity [GO:0106006]; nuclear receptor binding [GO:0016922]; protein homodimerization activity [GO:0042803]; protein phosphatase binding [GO:00…
P15924	Desmoplakin	DSP	sp|P15924|DESP_HUMAN Desmoplakin OS=Homo sapiens OX=9606 GN=DSP PE=1 SV=3	7	2.7	331.77	46.642	172180	7	adherens junction organization [GO:0034332]; bundle of His cell-Purkinje myocyte adhesion involved in cell communication [GO:0086073]; cell-cell adhesion [GO:0098609]; desmosome organization [GO:0002934]; epidermis development [GO:0008544]; epithelial cell-cell adhesion [GO:0090136]; intermediate filament cytoskeleton organization [GO:0045104]; intermediate filament organization [GO:0045109]; ker…	adherens junction [GO:0005912]; basolateral plasma membrane [GO:0016323]; cornified envelope [GO:0001533]; cytoplasm [GO:0005737]; desmosome [GO:0030057]; extracellular exosome [GO:0070062]; fascia adherens [GO:0005916]; ficolin-1-rich granule membrane [GO:0101003]; intercalated disc [GO:0014704]; intermediate filament [GO:0005882]; nucleus [GO:0005634]; plasma membrane [GO:0005886]	cell adhesive protein binding involved in bundle of His cell-Purkinje myocyte communication [GO:0086083]; protein kinase C binding [GO:0005080]; RNA binding [GO:0003723]; scaffold protein binding [GO:0097110]; structural constituent of cytoskeleton [GO:0005200]; structural molecule activity [GO:0005198]
P17066	Heat shock 70 kDa protein 6;Putative heat shock 70 kDa protein 7	HSPA6;HSPA7	sp|P17066|HSP76_HUMAN Heat shock 70 kDa protein 6 OS=Homo sapiens OX=9606 GN=HSPA6 PE=1 SV=2;sp|P48741|HSP77_HUMAN Putative heat shock 70 kDa protein 7 OS=Homo sapiens OX=9606 GN=HSPA7 PE=5 SV=2	1	13.1	71.027	8.766	718980	1	cellular response to heat [GO:0034605]; chaperone cofactor-dependent protein refolding [GO:0051085]; protein refolding [GO:0042026]; response to unfolded protein [GO:0006986]	blood microparticle [GO:0072562]; centriole [GO:0005814]; cytoplasm [GO:0005737]; cytosol [GO:0005829]; extracellular exosome [GO:0070062]; extracellular region [GO:0005576]; ficolin-1-rich granule lumen [GO:1904813]; nucleus [GO:0005634]; secretory granule lumen [GO:0034774]	ATP binding [GO:0005524]; ATP hydrolysis activity [GO:0016887]; ATP-dependent protein folding chaperone [GO:0140662]; enzyme binding [GO:0019899]; heat shock protein binding [GO:0031072]; protein folding chaperone [GO:0044183]; unfolded protein binding [GO:0051082]
P22061	Protein-L-isoaspartate(D-aspartate) O-methyltransferase;Protein-L-isoaspartate O-methyltransferase	PCMT1	sp|P22061|PIMT_HUMAN Protein-L-isoaspartate(D-aspartate) O-methyltransferase OS=Homo sapiens OX=9606 GN=PCMT1 PE=1 SV=4;tr|F6S8N6|F6S8N6_HUMAN Protein-L-isoaspartate (D-aspartate) O-methyltransferase OS=Homo sapiens OX=9606 GN=PCMT1 PE=1 SV=1;tr|A0A3F2YNX8	8	59	24.636	66.509	5455300	7	protein methylation [GO:0006479]; protein repair [GO:0030091]	cytoplasm [GO:0005737]; cytosol [GO:0005829]; extracellular exosome [GO:0070062]; extracellular vesicle [GO:1903561]	cadherin binding [GO:0045296]; protein-L-isoaspartate (D-aspartate) O-methyltransferase activity [GO:0004719]
P22735	Protein-glutamine gamma-glutamyltransferase K	TGM1	sp|P22735|TGM1_HUMAN Protein-glutamine gamma-glutamyltransferase K OS=Homo sapiens OX=9606 GN=TGM1 PE=1 SV=4	1	2	89.786	6.1558	44568	1	cell envelope organization [GO:0043163]; keratinization [GO:0031424]; keratinocyte differentiation [GO:0030216]; peptide cross-linking [GO:0018149]; positive regulation of cell cycle [GO:0045787]; positive regulation of keratinocyte proliferation [GO:0010838]; protein modification process [GO:0036211]	cornified envelope [GO:0001533]; cytosol [GO:0005829]; extracellular exosome [GO:0070062]; membrane [GO:0016020]; plasma membrane [GO:0005886]	identical protein binding [GO:0042802]; metal ion binding [GO:0046872]; protein-glutamine gamma-glutamyltransferase activity [GO:0003810]
P25311	Zinc-alpha-2-glycoprotein	AZGP1	sp|P25311|ZA2G_HUMAN Zinc-alpha-2-glycoprotein OS=Homo sapiens OX=9606 GN=AZGP1 PE=1 SV=2;tr|C9JEV0|C9JEV0_HUMAN Alpha-2-glycoprotein 1, zinc-binding OS=Homo sapiens OX=9606 GN=AZGP1 PE=1 SV=1	6	24.5	34.258	71.282	3307700	5	cell adhesion [GO:0007155]; detection of chemical stimulus involved in sensory perception of bitter taste [GO:0001580]; immune response [GO:0006955]; negative regulation of cell population proliferation [GO:0008285]	collagen-containing extracellular matrix [GO:0062023]; external side of plasma membrane [GO:0009897]; extracellular exosome [GO:0070062]; extracellular region [GO:0005576]; extracellular space [GO:0005615]; nucleus [GO:0005634]	protein transmembrane transporter activity [GO:0008320]; RNA nuclease activity [GO:0004540]
P26373	60S ribosomal protein L13	RPL13	sp|P26373|RL13_HUMAN 60S ribosomal protein L13 OS=Homo sapiens OX=9606 GN=RPL13 PE=1 SV=4	1	6.2	24.261	67.918	0	1	blastocyst development [GO:0001824]; bone development [GO:0060348]; cytoplasmic translation [GO:0002181]; translation [GO:0006412]	cytoplasm [GO:0005737]; cytosol [GO:0005829]; cytosolic large ribosomal subunit [GO:0022625]; cytosolic ribosome [GO:0022626]; endoplasmic reticulum [GO:0005783]; membrane [GO:0016020]; nucleolus [GO:0005730]; nucleus [GO:0005634]; synapse [GO:0045202]	RNA binding [GO:0003723]; structural constituent of ribosome [GO:0003735]
P27469	G0/G1 switch protein 2	G0S2	sp|P27469|G0S2_HUMAN G0/G1 switch protein 2 OS=Homo sapiens OX=9606 GN=G0S2 PE=1 SV=1	1	8.7	11.321	5.8786	2637600	1	extrinsic apoptotic signaling pathway [GO:0097191]; positive regulation of cold-induced thermogenesis [GO:0120162]; positive regulation of extrinsic apoptotic signaling pathway [GO:2001238]	lipid droplet [GO:0005811]; mitochondrion [GO:0005739]
P29508	Serpin B3;Serpin B4	SERPINB3;SERPINB4	sp|P29508|SPB3_HUMAN Serpin B3 OS=Homo sapiens OX=9606 GN=SERPINB3 PE=1 SV=2;tr|H0Y5H9|H0Y5H9_HUMAN Serpin family B member 4 (Fragment) OS=Homo sapiens OX=9606 GN=SERPINB4 PE=1 SV=1;sp|P48594|SPB4_HUMAN Serpin B4 OS=Homo sapiens OX=9606 GN=SERPINB4 PE=1 SV	4	12.6	44.564	34.104	661070	4	autocrine signaling [GO:0035425]; negative regulation of catalytic activity [GO:0043086]; negative regulation of endopeptidase activity [GO:0010951]; negative regulation of JUN kinase activity [GO:0043508]; negative regulation of peptidase activity [GO:0010466]; negative regulation of proteolysis [GO:0045861]; paracrine signaling [GO:0038001]; positive regulation of cell migration [GO:0030335]; p…	azurophil granule lumen [GO:0035578]; cytoplasm [GO:0005737]; cytoplasmic vesicle [GO:0031410]; cytosol [GO:0005829]; extracellular exosome [GO:0070062]; extracellular region [GO:0005576]; extracellular space [GO:0005615]; nucleus [GO:0005634]; plasma membrane [GO:0005886]; vesicle [GO:0031982]	cysteine-type endopeptidase inhibitor activity [GO:0004869]; protease binding [GO:0002020]; serine-type endopeptidase inhibitor activity [GO:0004867]; virus receptor activity [GO:0001618]
P31151	Protein S100-A7;Protein S100-A7A	S100A7;S100A7A	sp|P31151|S10A7_HUMAN Protein S100-A7 OS=Homo sapiens OX=9606 GN=S100A7 PE=1 SV=4;sp|Q86SG5|S1A7A_HUMAN Protein S100-A7A OS=Homo sapiens OX=9606 GN=S100A7A PE=1 SV=3	4	34.7	11.471	24.514	3387500	3	angiogenesis [GO:0001525]; antimicrobial humoral immune response mediated by antimicrobial peptide [GO:0061844]; epidermis development [GO:0008544]; keratinocyte differentiation [GO:0030216]; positive regulation of ERK1 and ERK2 cascade [GO:0070374]; positive regulation of granulocyte chemotaxis [GO:0071624]; positive regulation of monocyte chemotaxis [GO:0090026]; positive regulation of T cell c…	azurophil granule lumen [GO:0035578]; collagen-containing extracellular matrix [GO:0062023]; cytoplasm [GO:0005737]; cytosol [GO:0005829]; endoplasmic reticulum [GO:0005783]; extracellular region [GO:0005576]; extracellular space [GO:0005615]; focal adhesion [GO:0005925]; nucleus [GO:0005634]	calcium ion binding [GO:0005509]; calcium-dependent protein binding [GO:0048306]; RAGE receptor binding [GO:0050786]; zinc ion binding [GO:0008270]; zinc ion sequestering activity [GO:0140486]
P31944	Caspase-14;Caspase-14 subunit p17, mature form;Caspase-14 subunit p10, mature form;Caspase-14 subunit p20, intermediate form;Caspase-14 subunit p8, intermediate form	CASP14	sp|P31944|CASPE_HUMAN Caspase-14 OS=Homo sapiens OX=9606 GN=CASP14 PE=1 SV=2	3	16.5	27.679	51.768	221640	2	cornification [GO:0070268]; epidermis development [GO:0008544]; keratinization [GO:0031424]; positive regulation of neuron apoptotic process [GO:0043525]; proteolysis [GO:0006508]	cornified envelope [GO:0001533]; cytoplasm [GO:0005737]; cytosol [GO:0005829]; keratin filament [GO:0045095]; mitochondrion [GO:0005739]; nucleoplasm [GO:0005654]; nucleus [GO:0005634]	cysteine-type endopeptidase activity [GO:0004197]
P68363	Tubulin alpha-1B chain;Tubulin alpha-4A chain	TUBA1B;TUBA4A;TUBA1A	sp|P68363|TBA1B_HUMAN Tubulin alpha-1B chain OS=Homo sapiens OX=9606 GN=TUBA1B PE=1 SV=1;sp|P68366|TBA4A_HUMAN Tubulin alpha-4A chain OS=Homo sapiens OX=9606 GN=TUBA4A PE=1 SV=1;tr|F8VVB9|F8VVB9_HUMAN Tubulin alpha 1b (Fragment) OS=Homo sapiens OX=9606 GN=	1	22.8	50.151	76.861	4581200	5	cell division [GO:0051301]; cellular response to interleukin-4 [GO:0071353]; cytoskeleton-dependent intracellular transport [GO:0030705]; microtubule cytoskeleton organization [GO:0000226]; microtubule-based process [GO:0007017]; mitotic cell cycle [GO:0000278]	cytoplasm [GO:0005737]; cytoplasmic microtubule [GO:0005881]; microtubule [GO:0005874]; microtubule cytoskeleton [GO:0015630]	double-stranded RNA binding [GO:0003725]; GTP binding [GO:0005525]; GTPase activity [GO:0003924]; structural constituent of cytoskeleton [GO:0005200]; structural molecule activity [GO:0005198]; ubiquitin protein ligase binding [GO:0031625]
P68371	Tubulin beta-4B chain;Tubulin beta-4A chain	TUBB4B;TUBB4A	sp|P68371|TBB4B_HUMAN Tubulin beta-4B chain OS=Homo sapiens OX=9606 GN=TUBB4B PE=1 SV=1;sp|P04350|TBB4A_HUMAN Tubulin beta-4A chain OS=Homo sapiens OX=9606 GN=TUBB4A PE=1 SV=2	3	27.2	49.83	19.765	479550	2	microtubule cytoskeleton organization [GO:0000226]; mitotic cell cycle [GO:0000278]; natural killer cell mediated cytotoxicity [GO:0042267]	axonemal microtubule [GO:0005879]; azurophil granule lumen [GO:0035578]; cytoplasm [GO:0005737]; cytoskeleton [GO:0005856]; cytosol [GO:0005829]; extracellular exosome [GO:0070062]; extracellular region [GO:0005576]; extracellular vesicle [GO:1903561]; intercellular bridge [GO:0045171]; microtubule [GO:0005874]; microtubule cytoskeleton [GO:0015630]; mitotic spindle [GO:0072686]; nucleus [GO:0005…	double-stranded RNA binding [GO:0003725]; GTP binding [GO:0005525]; GTPase activity [GO:0003924]; metal ion binding [GO:0046872]; MHC class I protein binding [GO:0042288]; structural constituent of cytoskeleton [GO:0005200]; unfolded protein binding [GO:0051082]
Q01469	Fatty acid-binding protein, epidermal	FABP5	sp|Q01469|FABP5_HUMAN Fatty acid-binding protein 5 OS=Homo sapiens OX=9606 GN=FABP5 PE=1 SV=3;tr|I6L8B7|I6L8B7_HUMAN Fatty acid binding protein 5 OS=Homo sapiens OX=9606 GN=FABP5 PE=1 SV=1	2	17	15.164	16.988	2784200	2	epidermis development [GO:0008544]; fatty acid transport [GO:0015908]; glucose homeostasis [GO:0042593]; glucose metabolic process [GO:0006006]; lipid metabolic process [GO:0006629]; lipid transport across blood-brain barrier [GO:1990379]; long-chain fatty acid transport [GO:0015909]; negative regulation of glucose transmembrane transport [GO:0010829]; phosphatidylcholine biosynthetic process [GO…	azurophil granule lumen [GO:0035578]; cytoplasm [GO:0005737]; cytosol [GO:0005829]; extracellular exosome [GO:0070062]; extracellular region [GO:0005576]; nucleoplasm [GO:0005654]; nucleus [GO:0005634]; plasma membrane [GO:0005886]; postsynaptic density [GO:0014069]; secretory granule membrane [GO:0030667]; synapse [GO:0045202]	fatty acid binding [GO:0005504]; identical protein binding [GO:0042802]; lipid binding [GO:0008289]; long-chain fatty acid transmembrane transporter activity [GO:0005324]; retinoic acid binding [GO:0001972]
Q02413	Desmoglein-1	DSG1	sp|Q02413|DSG1_HUMAN Desmoglein-1 OS=Homo sapiens OX=9606 GN=DSG1 PE=1 SV=2	10	13.9	113.75	76.002	979770	10	calcium-dependent cell-cell adhesion via plasma membrane cell adhesion molecules [GO:0016339]; cell-cell adhesion [GO:0098609]; cell-cell junction assembly [GO:0007043]; homophilic cell adhesion via plasma membrane adhesion molecules [GO:0007156]; maternal process involved in female pregnancy [GO:0060135]; protein stabilization [GO:0050821]; response to progesterone [GO:0032570]	apical plasma membrane [GO:0016324]; cornified envelope [GO:0001533]; cytoplasm [GO:0005737]; cytoplasmic side of plasma membrane [GO:0009898]; cytosol [GO:0005829]; desmosome [GO:0030057]; ficolin-1-rich granule membrane [GO:0101003]; lateral plasma membrane [GO:0016328]; nucleus [GO:0005634]; plasma membrane [GO:0005886]	calcium ion binding [GO:0005509]; gamma-catenin binding [GO:0045295]; toxic substance binding [GO:0015643]
Q08554	Desmocollin-1	DSC1	sp|Q08554|DSC1_HUMAN Desmocollin-1 OS=Homo sapiens OX=9606 GN=DSC1 PE=1 SV=2	4	6.4	99.986	24.978	159200	4	cell-cell adhesion [GO:0098609]; homophilic cell adhesion via plasma membrane adhesion molecules [GO:0007156]	cornified envelope [GO:0001533]; desmosome [GO:0030057]; extracellular exosome [GO:0070062]; ficolin-1-rich granule membrane [GO:0101003]; gap junction [GO:0005921]; membrane [GO:0016020]; plasma membrane [GO:0005886]	calcium ion binding [GO:0005509]
Q0VFZ6	Coiled-coil domain-containing protein 173	CCDC173	sp|Q0VFZ6|CF210_HUMAN Cilia- and flagella- associated protein 210 OS=Homo sapiens OX=9606 GN=CFAP210 PE=1 SV=2	1	2.2	66.402	6.0301	22421000	0		axonemal B tubule inner sheath [GO:0160112]; axonemal microtubule [GO:0005879]
Q14574	Desmocollin-3	DSC3	sp|Q14574|DSC3_HUMAN Desmocollin-3 OS=Homo sapiens OX=9606 GN=DSC3 PE=1 SV=3;tr|J3QRL9|J3QRL9_HUMAN Desmocollin 3 (Fragment) OS=Homo sapiens OX=9606 GN=DSC3 PE=1 SV=1	2	5.7	99.968	11.269	77471	2	cell adhesion [GO:0007155]; cell-cell adhesion [GO:0098609]; homophilic cell adhesion via plasma membrane adhesion molecules [GO:0007156]; in utero embryonic development [GO:0001701]; protein stabilization [GO:0050821]	cell junction [GO:0030054]; cell-cell junction [GO:0005911]; cornified envelope [GO:0001533]; cytoplasm [GO:0005737]; desmosome [GO:0030057]; extracellular region [GO:0005576]; membrane [GO:0016020]; plasma membrane [GO:0005886]	calcium ion binding [GO:0005509]; gamma-catenin binding [GO:0045295]
Q5T2N8	ATPase family AAA domain-containing protein 3C;ATPase family AAA domain-containing protein 3B	ATAD3C;ATAD3B	sp|Q5T2N8|ATD3C_HUMAN ATPase family AAA domain-containing protein 3C OS=Homo sapiens OX=9606 GN=ATAD3C PE=2 SV=2;sp|Q5T9A4|ATD3B_HUMAN ATPase family AAA domain-containing protein 3B OS=Homo sapiens OX=9606 GN=ATAD3B PE=1 SV=1	1	1.7	46.379	11.316	6873300	17	mitochondrion organization [GO:0007005]	mitochondrion [GO:0005739]	ATP binding [GO:0005524]; ATP hydrolysis activity [GO:0016887]
Q71U36	Tubulin alpha-1A chain;Tubulin alpha-1C chain;Tubulin alpha-3E chain;Tubulin alpha-8 chain	TUBA1A;TUBA1C;TUBA3E;TUBA8	sp|Q71U36|TBA1A_HUMAN Tubulin alpha-1A chain OS=Homo sapiens OX=9606 GN=TUBA1A PE=1 SV=1;sp|P0DPH8|TBA3D_HUMAN Tubulin alpha-3D chain OS=Homo sapiens OX=9606 GN=TUBA3D PE=1 SV=1;sp|P0DPH7|TBA3C_HUMAN Tubulin alpha-3C chain OS=Homo sapiens OX=9606 GN=TUBA3C	1	22.8	50.135	6.0874	594110	1	adult locomotory behavior [GO:0008344]; cell division [GO:0051301]; cellular response to calcium ion [GO:0071277]; centrosome cycle [GO:0007098]; cerebellar cortex morphogenesis [GO:0021696]; cerebral cortex development [GO:0021987]; cytoskeleton-dependent intracellular transport [GO:0030705]; dentate gyrus development [GO:0021542]; forebrain morphogenesis [GO:0048853]; gene expression [GO:001046…	axonemal microtubule [GO:0005879]; condensed chromosome [GO:0000793]; cytoplasm [GO:0005737]; cytoplasmic ribonucleoprotein granule [GO:0036464]; cytosol [GO:0005829]; extracellular exosome [GO:0070062]; microtubule [GO:0005874]; microtubule cytoskeleton [GO:0015630]; neuromuscular junction [GO:0031594]; nucleus [GO:0005634]; plasma membrane [GO:0005886]; recycling endosome [GO:0055037]	GTP binding [GO:0005525]; hydrolase activity [GO:0016787]; identical protein binding [GO:0042802]; metal ion binding [GO:0046872]; protein heterodimerization activity [GO:0046982]; protein-containing complex binding [GO:0044877]; structural constituent of cytoskeleton [GO:0005200]; structural molecule activity [GO:0005198]
Q8IYB1	Protein MB21D2	MB21D2	sp|Q8IYB1|M21D2_HUMAN Nucleotidyltransferase MB21D2 OS=Homo sapiens OX=9606 GN=MB21D2 PE=1 SV=3	4	10.4	55.8	50.623	68736	2			cadherin binding [GO:0045296]; nucleotidyltransferase activity [GO:0016779]; protein-containing complex binding [GO:0044877]
Q8TDY2	RB1-inducible coiled-coil protein 1	RB1CC1	sp|Q8TDY2|RBCC1_HUMAN RB1-inducible coiled-coil protein 1 OS=Homo sapiens OX=9606 GN=RB1CC1 PE=1 SV=3	1	0.5	183.09	5.7798	159950	4	autophagosome assembly [GO:0000045]; autophagy [GO:0006914]; extrinsic apoptotic signaling pathway [GO:0097191]; glycophagy [GO:0061723]; heart development [GO:0007507]; liver development [GO:0001889]; negative regulation of cell population proliferation [GO:0008285]; negative regulation of extrinsic apoptotic signaling pathway [GO:2001237]; piecemeal microautophagy of the nucleus [GO:0034727]; p…	Atg1/ULK1 kinase complex [GO:1990316]; autophagosome membrane [GO:0000421]; cytosol [GO:0005829]; endoplasmic reticulum membrane [GO:0005789]; lysosome [GO:0005764]; nuclear membrane [GO:0031965]; phagophore assembly site [GO:0000407]; phagophore assembly site membrane [GO:0034045]	molecular adaptor activity [GO:0060090]; protein kinase binding [GO:0019901]; protein-membrane adaptor activity [GO:0043495]
Q8TEY7	Ubiquitin carboxyl-terminal hydrolase 33	USP33	sp|Q8TEY7|UBP33_HUMAN Ubiquitin carboxyl-terminal hydrolase 33 OS=Homo sapiens OX=9606 GN=USP33 PE=1 SV=2	1	1.3	106.73	6.0387	1292500	0	axon guidance [GO:0007411]; cell migration [GO:0016477]; cellular response to starvation [GO:0009267]; centrosome duplication [GO:0051298]; endocytosis [GO:0006897]; negative regulation of protein binding [GO:0032091]; positive regulation of protein binding [GO:0032092]; protein deubiquitination [GO:0016579]; protein K48-linked deubiquitination [GO:0071108]; protein K63-linked deubiquitination [G…	centrosome [GO:0005813]; cytoplasm [GO:0005737]; cytosol [GO:0005829]; focal adhesion [GO:0005925]; Golgi apparatus [GO:0005794]; neuronal cell body [GO:0043025]; nucleoplasm [GO:0005654]; perinuclear region of cytoplasm [GO:0048471]; VCB complex [GO:0030891]	cysteine-type deubiquitinase activity [GO:0004843]; cysteine-type endopeptidase activity [GO:0004197]; G protein-coupled receptor binding [GO:0001664]; small GTPase binding [GO:0031267]; zinc ion binding [GO:0008270]
Q96P63	Serpin B12	SERPINB12	sp|Q96P63|SPB12_HUMAN Serpin B12 OS=Homo sapiens OX=9606 GN=SERPINB12 PE=1 SV=1	1	4	46.276	6.8319	615670	1	hematopoietic progenitor cell differentiation [GO:0002244]; negative regulation of protein catabolic process [GO:0042177]	collagen-containing extracellular matrix [GO:0062023]; cornified envelope [GO:0001533]; cytoplasm [GO:0005737]; extracellular space [GO:0005615]; ficolin-1-rich granule membrane [GO:0101003]; plasma membrane [GO:0005886]	enzyme binding [GO:0019899]; serine-type endopeptidase inhibitor activity [GO:0004867]
Q9H8Y1	Vertnin	VRTN	sp|Q9H8Y1|VRTN_HUMAN Vertnin OS=Homo sapiens OX=9606 GN=VRTN PE=1 SV=1	1	6.4	78.259	5.8002	4899800	1	regulation of transcription by RNA polymerase II [GO:0006357]	chromatin [GO:0000785]; nucleus [GO:0005634]	sequence-specific DNA binding [GO:0043565]

## Sheet: Vector
Protein IDs	Protein names	Gene names	Fasta headers	Unique peptides Vector	Sequence coverage [%]	Mol. weight [kDa]	Score	iBAQ Vector	MS/MS count	Gene Ontology (biological process)	Gene Ontology (cellular component)	Gene Ontology (molecular function)
A0A075B6R9		IGKV2D-24;IGKV2-24	sp|A0A075B6R9|KVD24_HUMAN Probable non-functional immunoglobulin kappa variable 2D-24 OS=Homo sapiens OX=9606 GN=IGKV2D-24 PE=1 SV=1;sp|A0A0C4DH68|KV224_HUMAN Immunoglobulin kappa variable 2-24 OS=Homo sapiens OX=9606 GN=IGKV2-24 PE=3 SV=1	3	24.2	13.079	17.805	16899000	3	adaptive immune response [GO:0002250]; immune response [GO:0006955]	extracellular space [GO:0005615]; immunoglobulin complex [GO:0019814]; plasma membrane [GO:0005886]
A2NJV5	Ig kappa chain V-II region RPMI 6410;Ig kappa chain V-II region FR;Ig kappa chain V-II region Cum	IGKV A18;IGKV2D-26;IGKV2D-29;IGKV2D-30;IGKV2D-28;IGKV2-40	sp|A2NJV5|KV229_HUMAN Immunoglobulin kappa variable 2-29 OS=Homo sapiens OX=9606 GN=IGKV2-29 PE=3 SV=2;sp|A0A0A0MRZ7|KVD26_HUMAN Immunoglobulin kappa variable 2D-26 OS=Homo sapiens OX=9606 GN=IGKV2D-26 PE=3 SV=1;sp|A0A075B6S2|KVD29_HUMAN Immunoglobulin kap	3	19.2	13.085	38.627	3127600000	71	adaptive immune response [GO:0002250]; immune response [GO:0006955]	extracellular region [GO:0005576]; extracellular space [GO:0005615]; immunoglobulin complex [GO:0019814]; plasma membrane [GO:0005886]
A0A7I2V3H3	Putative elongation factor 1-alpha-like 3;Elongation factor 1-alpha 1;Elongation factor 1-alpha;Elongation factor 1-alpha 2	EEF1A1;EEF1A1P5;EEF1A2	tr|A0A7I2V3H3|A0A7I2V3H3_HUMAN Elongation factor 1-alpha OS=Homo sapiens OX=9606 GN=EEF1A1 PE=1 SV=1;tr|A0A7I2V5N4|A0A7I2V5N4_HUMAN Elongation factor 1-alpha OS=Homo sapiens OX=9606 GN=EEF1A1 PE=1 SV=1;tr|A0A7I2V659|A0A7I2V659_HUMAN Elongation factor 1-alp	5	17.8	40.853	65.395	3162500	4			GTP binding [GO:0005525]; GTPase activity [GO:0003924]; translation elongation factor activity [GO:0003746]
A0A087WVZ4	Cytochrome b-c1 complex subunit 2, mitochondrial	UQCRC2	tr|A0A087WVZ4|A0A087WVZ4_HUMAN Ubiquinol-cytochrome c reductase core protein 2 (Fragment) OS=Homo sapiens OX=9606 GN=UQCRC2 PE=1 SV=1;tr|H3BUE4|H3BUE4_HUMAN Ubiquinol-cytochrome c reductase core protein 2 OS=Homo sapiens OX=9606 GN=UQCRC2 PE=1 SV=1;tr|H3BU	1	11.4	7.5394	6.6644	532220	1	proteolysis [GO:0006508]		metal ion binding [GO:0046872]; metalloendopeptidase activity [GO:0004222]
A0A087X2D5	39S ribosomal protein L45, mitochondrial	MRPL45	tr|A0A087X2D5|A0A087X2D5_HUMAN Mitochondrial ribosomal protein L45 OS=Homo sapiens OX=9606 GN=MRPL45 PE=1 SV=1;sp|Q9BRJ2|RM45_HUMAN 39S ribosomal protein L45, mitochondrial OS=Homo sapiens OX=9606 GN=MRPL45 PE=1 SV=2;tr|A0A0G2JMS5|A0A0G2JMS5_HUMAN 39S ribo	2	12.4	35.29	12.759	1110100	2		mitochondrion [GO:0005739]; ribonucleoprotein complex [GO:1990904]; ribosome [GO:0005840]
A0A0A0MS07	Ig gamma-1 chain C region	IGHG1	tr|A0A0A0MS07|A0A0A0MS07_HUMAN Immunoglobulin heavy constant gamma 1 (Fragment) OS=Homo sapiens OX=9606 GN=IGHG1 PE=1 SV=1;tr|A0A0A0MS08|A0A0A0MS08_HUMAN Immunoglobulin heavy constant gamma 1 (Fragment) OS=Homo sapiens OX=9606 GN=IGHG1 PE=1 SV=1;sp|P01857|	1	6.4	31.983	-2	428400	0	adaptive immune response [GO:0002250]	immunoglobulin complex [GO:0019814]; plasma membrane [GO:0005886]
P0DOY3	Ig lambda-1 chain C regions;Ig lambda-6 chain C region;Ig lambda-7 chain C region;Immunoglobulin lambda-like polypeptide 5	IGLL5;IGLC1;IGLC6;IGLC7	sp|P0DOY3|IGLC3_HUMAN Immunoglobulin lambda constant 3 OS=Homo sapiens OX=9606 GN=IGLC3 PE=1 SV=1;sp|P0DOY2|IGLC2_HUMAN Immunoglobulin lambda constant 2 OS=Homo sapiens OX=9606 GN=IGLC2 PE=1 SV=1;tr|A0A5H1ZRQ7|A0A5H1ZRQ7_HUMAN Immunoglobulin lambda constan	1	14.2	11.265	6.3028	1137600	1	adaptive immune response [GO:0002250]; B cell receptor signaling pathway [GO:0050853]; immunoglobulin mediated immune response [GO:0016064]	blood microparticle [GO:0072562]; extracellular exosome [GO:0070062]; extracellular region [GO:0005576]; extracellular space [GO:0005615]; IgA immunoglobulin complex [GO:0071745]; IgD immunoglobulin complex [GO:0071738]; IgE immunoglobulin complex [GO:0071742]; IgG immunoglobulin complex [GO:0071735]; IgM immunoglobulin complex [GO:0071753]; plasma membrane [GO:0005886]	antigen binding [GO:0003823]
F8VV32	Lysozyme;Lysozyme C	LYZ	tr|F8VV32|F8VV32_HUMAN Lysozyme OS=Homo sapiens OX=9606 GN=LYZ PE=1 SV=1;tr|A0A0B4J259|A0A0B4J259_HUMAN Lysozyme OS=Homo sapiens OX=9606 GN=LYZ PE=1 SV=1;sp|P61626|LYSC_HUMAN Lysozyme C OS=Homo sapiens OX=9606 GN=LYZ PE=1 SV=1	1	11.5	11.488	7.7673	1852000	2	defense response to bacterium [GO:0042742]; killing of cells of another organism [GO:0031640]		lysozyme activity [GO:0003796]
I3L1H9	Zymogen granule protein 16 homolog B	ZG16B	tr|I3L1H9|I3L1H9_HUMAN Zymogen granule protein 16B OS=Homo sapiens OX=9606 GN=ZG16B PE=4 SV=2;tr|I3L3X0|I3L3X0_HUMAN Zymogen granule protein 16B OS=Homo sapiens OX=9606 GN=ZG16B PE=4 SV=2;tr|A0A0U1RRM3|A0A0U1RRM3_HUMAN Zymogen granule protein 16 homolog B	1	30.8	5.6105	6.8755	577990	1
A0A0C4DH31	Ig heavy chain V-I region V35	IGHV1-18	sp|A0A0C4DH31|HV118_HUMAN Immunoglobulin heavy variable 1-18 OS=Homo sapiens OX=9606 GN=IGHV1-18 PE=3 SV=1;sp|P23083|HV102_HUMAN Immunoglobulin heavy variable 1-2 OS=Homo sapiens OX=9606 GN=IGHV1-2 PE=1 SV=2	1	9.4	12.82	6.0006	1271100	0	immunoglobulin mediated immune response [GO:0016064]	extracellular region [GO:0005576]; immunoglobulin complex [GO:0019814]; plasma membrane [GO:0005886]	antigen binding [GO:0003823]
A0A0G2JNM5	Killer cell immunoglobulin-like receptor 2DL2;Killer cell immunoglobulin-like receptor 2DL1;Killer cell immunoglobulin-like receptor 2DL3;Killer cell immunoglobulin-like receptor 3DL1;Killer cell immunoglobulin-like receptor 3DL3	KIR3DL1;KIR3DL3;KIR2DL1;KIR2DL2;KIR2DL3	tr|A0A0G2JNM5|A0A0G2JNM5_HUMAN Killer cell immunoglobulin-like receptor 2DL1 (Fragment) OS=Homo sapiens OX=9606 GN=KIR2DL1 PE=4 SV=1;tr|A0A0G2JN48|A0A0G2JN48_HUMAN Killer cell immunoglobulin-like receptor 3DL1 OS=Homo sapiens OX=9606 GN=KIR3DL1 PE=4 SV=2;t	1	6	13.022	6.0455	5231600	1		membrane [GO:0016020]
A0A0D9SEM9		DDX39A	tr|A0A0D9SEM9|A0A0D9SEM9_HUMAN DExD-box helicase 39A (Fragment) OS=Homo sapiens OX=9606 GN=DDX39A PE=1 SV=1	1	10.4	10.925	-2	2074200	3			ATP binding [GO:0005524]; nucleic acid binding [GO:0003676]
A0A0G2JIW1	Heat shock 70 kDa protein 1B;Heat shock 70 kDa protein 1A	HSPA1B;HSPA1A	tr|A0A0G2JIW1|A0A0G2JIW1_HUMAN Heat shock 70 kDa protein 1B OS=Homo sapiens OX=9606 GN=HSPA1B PE=1 SV=1;sp|P0DMV9|HS71B_HUMAN Heat shock 70 kDa protein 1B OS=Homo sapiens OX=9606 GN=HSPA1B PE=1 SV=1;sp|P0DMV8|HS71A_HUMAN Heat shock 70 kDa protein 1A OS=Hom	8	31.9	70.108	145.17	6960400	15		centrosome [GO:0005813]; cytoplasm [GO:0005737]	ATP binding [GO:0005524]; ATP-dependent protein folding chaperone [GO:0140662]
A0A140T905	Flotillin-1	FLOT1	tr|A0A140T905|A0A140T905_HUMAN Flotillin (Fragment) OS=Homo sapiens OX=9606 GN=FLOT1 PE=1 SV=1;tr|A2ABJ5|A2ABJ5_HUMAN Flotillin (Fragment) OS=Homo sapiens OX=9606 GN=FLOT1 PE=1 SV=1;tr|A0A140T9C3|A0A140T9C3_HUMAN Flotillin (Fragment) OS=Homo sapiens OX=960	1	19.5	9.2843	6.2683	0	1		endosome [GO:0005768]; membrane [GO:0016020]
E9PJA7	Bcl-2-associated transcription factor 1	BCLAF1	tr|E9PJA7|E9PJA7_HUMAN BCL2 associated transcription factor 1 OS=Homo sapiens OX=9606 GN=BCLAF1 PE=1 SV=1;tr|A0A1W2PQ43|A0A1W2PQ43_HUMAN BCL2 associated transcription factor 1 OS=Homo sapiens OX=9606 GN=BCLAF1 PE=1 SV=1;tr|E9PK09|E9PK09_HUMAN BCL2 associat	2	6.2	52.917	13.453	1526800	2
F2Z2I2	6-phosphofructo-2-kinase/fructose-2,6-bisphosphatase 3;6-phosphofructo-2-kinase;Fructose-2,6-bisphosphatase	PFKFB3	tr|F2Z2I2|F2Z2I2_HUMAN 6-phosphofructo-2-kinase/fructose-2,6-biphosphatase 3 OS=Homo sapiens OX=9606 GN=PFKFB3 PE=1 SV=1;tr|Q5W015|Q5W015_HUMAN 6-phosphofructo-2-kinase/fructose-2,6-biphosphatase 3 OS=Homo sapiens OX=9606 GN=PFKFB3 PE=1 SV=1;tr|Q5VX20|Q5VX	1	2.9	52.584	6.2043	45251	1	fructose 2,6-bisphosphate metabolic process [GO:0006003]; fructose metabolic process [GO:0006000]	nucleoplasm [GO:0005654]	6-phosphofructo-2-kinase activity [GO:0003873]; ATP binding [GO:0005524]; fructose-2,6-bisphosphate 2-phosphatase activity [GO:0004331]
A0A286YER3	D-3-phosphoglycerate dehydrogenase	PHGDH	tr|A0A286YER3|A0A286YER3_HUMAN Phosphoglycerate dehydrogenase OS=Homo sapiens OX=9606 GN=PHGDH PE=1 SV=1;tr|A0A286YFC8|A0A286YFC8_HUMAN Phosphoglycerate dehydrogenase OS=Homo sapiens OX=9606 GN=PHGDH PE=1 SV=1;tr|A0A286YFB2|A0A286YFB2_HUMAN Phosphoglycerat	2	26.8	10.437	20.848	619060	2			NAD binding [GO:0051287]; oxidoreductase activity, acting on the CH-OH group of donors, NAD or NADP as acceptor [GO:0016616]
A0A286YEY1	Ig alpha-1 chain C region	IGHA1	tr|A0A286YEY1|A0A286YEY1_HUMAN Immunoglobulin heavy constant alpha 1 (Fragment) OS=Homo sapiens OX=9606 GN=IGHA1 PE=1 SV=1;sp|P01876|IGHA1_HUMAN Immunoglobulin heavy constant alpha 1 OS=Homo sapiens OX=9606 GN=IGHA1 PE=1 SV=2;tr|A0A0G2JMB2|A0A0G2JMB2_HUMAN	3	10.6	42.848	18.189	597820	2	adaptive immune response [GO:0002250]; antibacterial humoral response [GO:0019731]; B cell receptor signaling pathway [GO:0050853]; complement activation, classical pathway [GO:0006958]; glomerular filtration [GO:0003094]; immune response [GO:0006955]; positive regulation of respiratory burst [GO:0060267]	blood microparticle [GO:0072562]; extracellular exosome [GO:0070062]; extracellular region [GO:0005576]; extracellular space [GO:0005615]; IgA immunoglobulin complex [GO:0071745]; IgG immunoglobulin complex [GO:0071735]; immunoglobulin complex, circulating [GO:0042571]; monomeric IgA immunoglobulin complex [GO:0071748]; plasma membrane [GO:0005886]; secretory dimeric IgA immunoglobulin complex [G…	antigen binding [GO:0003823]
A0A286YEY4	Ig gamma-2 chain C region;Ig gamma-4 chain C region;Ig gamma-3 chain C region	IGHG2;IGHG4;IGHG3	tr|A0A286YEY4|A0A286YEY4_HUMAN Immunoglobulin heavy constant gamma 2 (G2m marker) (Fragment) OS=Homo sapiens OX=9606 GN=IGHG2 PE=1 SV=1;sp|P01859|IGHG2_HUMAN Immunoglobulin heavy constant gamma 2 OS=Homo sapiens OX=9606 GN=IGHG2 PE=1 SV=2;tr|A0A4W9A917|A0A	1	4.1	43.805	11.937	4153600	1	adaptive immune response [GO:0002250]; antibacterial humoral response [GO:0019731]; B cell receptor signaling pathway [GO:0050853]; complement activation, classical pathway [GO:0006958]	blood microparticle [GO:0072562]; extracellular exosome [GO:0070062]; extracellular region [GO:0005576]; extracellular space [GO:0005615]; IgG immunoglobulin complex [GO:0071735]; immunoglobulin complex, circulating [GO:0042571]; plasma membrane [GO:0005886]	antigen binding [GO:0003823]; immunoglobulin receptor binding [GO:0034987]
A0A2R8Y5P9	Protein Shroom3	SHROOM3	tr|A0A2R8Y5P9|A0A2R8Y5P9_HUMAN Shroom family member 3 OS=Homo sapiens OX=9606 GN=SHROOM3 PE=1 SV=1;sp|Q8TF72|SHRM3_HUMAN Protein Shroom3 OS=Homo sapiens OX=9606 GN=SHROOM3 PE=1 SV=2	1	0.5	208.05	6.4092	458470	6		cytoplasm [GO:0005737]; microtubule [GO:0005874]	actin filament binding [GO:0051015]
A0A2R8Y6G6	Alpha-enolase	ENO1	tr|A0A2R8Y6G6|A0A2R8Y6G6_HUMAN phosphopyruvate hydratase OS=Homo sapiens OX=9606 GN=ENO1 PE=1 SV=1;sp|P06733|ENOA_HUMAN Alpha-enolase OS=Homo sapiens OX=9606 GN=ENO1 PE=1 SV=2	3	8.1	47.327	30.605	609100	2	glycolytic process [GO:0006096]	cytosol [GO:0005829]; phosphopyruvate hydratase complex [GO:0000015]; plasma membrane [GO:0005886]	magnesium ion binding [GO:0000287]; phosphopyruvate hydratase activity [GO:0004634]
F8W6P5	Hemoglobin subunit beta;LVV-hemorphin-7;Spinorphin	HBB	tr|F8W6P5|F8W6P5_HUMAN Hemoglobin subunit beta (Fragment) OS=Homo sapiens OX=9606 GN=HBB PE=1 SV=1;tr|A0A2R8Y7R2|A0A2R8Y7R2_HUMAN Hemoglobin subunit beta OS=Homo sapiens OX=9606 GN=HBB PE=1 SV=1;sp|P68871|HBB_HUMAN Hemoglobin subunit beta OS=Homo sapiens O	1	14.4	9.67	6.0841	216770	1		hemoglobin complex [GO:0005833]	heme binding [GO:0020037]; metal ion binding [GO:0046872]; oxygen binding [GO:0019825]; oxygen carrier activity [GO:0005344]
A0A2R8Y811	40S ribosomal protein S14	RPS14	tr|A0A2R8Y811|A0A2R8Y811_HUMAN Ribosomal protein S14 (Fragment) OS=Homo sapiens OX=9606 GN=RPS14 PE=1 SV=1;sp|P62263|RS14_HUMAN 40S ribosomal protein S14 OS=Homo sapiens OX=9606 GN=RPS14 PE=1 SV=3	1	8.7	16.159	6.255	181850	1	translation [GO:0006412]	ribonucleoprotein complex [GO:1990904]; ribosome [GO:0005840]	structural constituent of ribosome [GO:0003735]
A0A2R8YH07			tr|A0A2R8YH07|A0A2R8YH07_HUMAN Heparan sulfate proteoglycan 2 (Fragment) OS=Homo sapiens OX=9606 GN=HSPG2 PE=1 SV=1	1	3	25.696	5.9404	592350	0
F5H5G7	L-lactate dehydrogenase;L-lactate dehydrogenase A-like 6A;L-lactate dehydrogenase C chain;L-lactate dehydrogenase A chain;L-lactate dehydrogenase B chain	LDHC;LDHB;LDHAL6A;LDHA	tr|F5H5G7|F5H5G7_HUMAN L-lactate dehydrogenase OS=Homo sapiens OX=9606 GN=LDHC PE=1 SV=1;tr|F5H155|F5H155_HUMAN L-lactate dehydrogenase OS=Homo sapiens OX=9606 GN=LDHC PE=1 SV=1;tr|A8MW50|A8MW50_HUMAN L-lactate dehydrogenase (Fragment) OS=Homo sapiens OX=9	1	6.6	20.008	6.3163	241490	1	carboxylic acid metabolic process [GO:0019752]		L-lactate dehydrogenase activity [GO:0004459]
A0A7I2V610	Insulin-degrading enzyme	IDE	tr|A0A7I2V610|A0A7I2V610_HUMAN Insulin degrading enzyme OS=Homo sapiens OX=9606 GN=IDE PE=1 SV=1;tr|A0A7I2V3E3|A0A7I2V3E3_HUMAN Insulin degrading enzyme OS=Homo sapiens OX=9606 GN=IDE PE=1 SV=1;tr|A0A7I2V2P6|A0A7I2V2P6_HUMAN Insulin degrading enzyme OS=Hom	2	2.5	111.18	12.434	101350	2	proteolysis [GO:0006508]	mitochondrion [GO:0005739]	metal ion binding [GO:0046872]; metalloendopeptidase activity [GO:0004222]
A0A3B3ITZ9	Thyroid hormone receptor-associated protein 3	THRAP3	tr|A0A3B3ITZ9|A0A3B3ITZ9_HUMAN Thyroid hormone receptor associated protein 3 OS=Homo sapiens OX=9606 GN=THRAP3 PE=1 SV=1;sp|Q9Y2W1|TR150_HUMAN Thyroid hormone receptor-associated protein 3 OS=Homo sapiens OX=9606 GN=THRAP3 PE=1 SV=2	5	6.4	103.52	31.19	435300	4		nuclear speck [GO:0016607]
A0A3F2YNX8	Protein-L-isoaspartate(D-aspartate) O-methyltransferase;Protein-L-isoaspartate O-methyltransferase	PCMT1	tr|A0A3F2YNX8|A0A3F2YNX8_HUMAN Protein-L-isoaspartate O-methyltransferase OS=Homo sapiens OX=9606 GN=PCMT1 PE=1 SV=1;sp|P22061|PIMT_HUMAN Protein-L-isoaspartate(D-aspartate) O-methyltransferase OS=Homo sapiens OX=9606 GN=PCMT1 PE=1 SV=4;tr|F6S8N6|F6S8N6_HU	6	34.8	26.361	48.556	2755500	7	methylation [GO:0032259]; protein modification process [GO:0036211]	cytosol [GO:0005829]	protein-L-isoaspartate (D-aspartate) O-methyltransferase activity [GO:0004719]
A0A494C0J7	Protein-glutamine gamma-glutamyltransferase E;Protein-glutamine gamma-glutamyltransferase E 50 kDa catalytic chain;Protein-glutamine gamma-glutamyltransferase E 27 kDa non-catalytic chain	TGM3	tr|A0A494C0J7|A0A494C0J7_HUMAN Transglutaminase-like domain-containing protein OS=Homo sapiens OX=9606 PE=3 SV=1;sp|Q08188|TGM3_HUMAN Protein-glutamine gamma-glutamyltransferase E OS=Homo sapiens OX=9606 GN=TGM3 PE=1 SV=4	5	8.6	78.856	48.208	511970	4			metal ion binding [GO:0046872]; protein-glutamine gamma-glutamyltransferase activity [GO:0003810]
A0A5F9ZGN6	Arginase-1	ARG1	tr|A0A5F9ZGN6|A0A5F9ZGN6_HUMAN Arginase OS=Homo sapiens OX=9606 GN=ARG1 PE=1 SV=1;sp|P05089|ARGI1_HUMAN Arginase-1 OS=Homo sapiens OX=9606 GN=ARG1 PE=1 SV=2	1	6.9	32.702	7.2052	894190	1	arginine metabolic process [GO:0006525]; urea cycle [GO:0000050]		arginase activity [GO:0004053]; metal ion binding [GO:0046872]
A0A6Q8PFM1	Prelamin-A/C;Lamin-A/C	LMNA	tr|A0A6Q8PFM1|A0A6Q8PFM1_HUMAN Lamin A/C OS=Homo sapiens OX=9606 GN=LMNA PE=1 SV=1;tr|A0A6Q8PF59|A0A6Q8PF59_HUMAN Lamin A/C OS=Homo sapiens OX=9606 GN=LMNA PE=1 SV=1;tr|A0A6Q8PGH0|A0A6Q8PGH0_HUMAN Lamin A/C OS=Homo sapiens OX=9606 GN=LMNA PE=1 SV=1;tr|A0A6	1	8.1	14.023	10.308	0	1		intermediate filament [GO:0005882]
A0A7I2V2G2	Stress-70 protein, mitochondrial	HSPA9	tr|A0A7I2V2G2|A0A7I2V2G2_HUMAN Stress-70 protein, mitochondrial OS=Homo sapiens OX=9606 GN=HSPA9 PE=1 SV=1;tr|A0A7I2V2S7|A0A7I2V2S7_HUMAN Stress-70 protein, mitochondrial OS=Homo sapiens OX=9606 GN=HSPA9 PE=1 SV=1;tr|D6RCD7|D6RCD7_HUMAN Stress-70 protein,	14	34.3	66.601	260.98	5948900	14		mitochondrion [GO:0005739]	ATP binding [GO:0005524]; ATP-dependent protein folding chaperone [GO:0140662]; unfolded protein binding [GO:0051082]
A0A7I2V668	Cathepsin B;Cathepsin B light chain;Cathepsin B heavy chain	CTSB	tr|A0A7I2V668|A0A7I2V668_HUMAN Cathepsin B OS=Homo sapiens OX=9606 GN=CTSB PE=1 SV=1;tr|A0A7P0NGZ6|A0A7P0NGZ6_HUMAN Cathepsin B OS=Homo sapiens OX=9606 GN=CTSB PE=1 SV=1;tr|A0A7I2V440|A0A7I2V440_HUMAN Cathepsin B OS=Homo sapiens OX=9606 GN=CTSB PE=1 SV=1;t	2	10.5	29.528	11.951	60427	2	proteolysis [GO:0006508]	apical plasma membrane [GO:0016324]; lysosome [GO:0005764]	cysteine-type peptidase activity [GO:0008234]
A0A7P0MNE9	Trypsin-3	PRSS3	tr|A0A7P0MNE9|A0A7P0MNE9_HUMAN Serine protease 3 OS=Homo sapiens OX=9606 GN=PRSS3 PE=1 SV=1;sp|P35030|TRY3_HUMAN Trypsin-3 OS=Homo sapiens OX=9606 GN=PRSS3 PE=1 SV=2	1	5	28.134	8.2176	3152500	1	proteolysis [GO:0006508]		serine-type endopeptidase activity [GO:0004252]
P63261	Actin, cytoplasmic 2;Actin, cytoplasmic 2, N-terminally processed;Actin, cytoplasmic 1;Actin, cytoplasmic 1, N-terminally processed	ACTG1;ACTB	sp|P63261|ACTG_HUMAN Actin, cytoplasmic 2 OS=Homo sapiens OX=9606 GN=ACTG1 PE=1 SV=1;tr|A0A804GS07|A0A804GS07_HUMAN Actin gamma 1 OS=Homo sapiens OX=9606 GN=ACTG1 PE=1 SV=1;tr|I3L4N8|I3L4N8_HUMAN Actin gamma 1 OS=Homo sapiens OX=9606 GN=ACTG1 PE=1 SV=9;sp|	3	26.4	41.792	60.809	5324300	11	angiogenesis [GO:0001525]; axonogenesis [GO:0007409]; cell motility [GO:0048870]; cellular response to type II interferon [GO:0071346]; maintenance of blood-brain barrier [GO:0035633]; morphogenesis of a polarized epithelium [GO:0001738]; platelet aggregation [GO:0070527]; positive regulation of cell migration [GO:0030335]; positive regulation of gene expression [GO:0010628]; positive regulation …	actin filament [GO:0005884]; apical junction complex [GO:0043296]; axon [GO:0030424]; basal body patch [GO:0120220]; blood microparticle [GO:0072562]; calyx of Held [GO:0044305]; cell-cell junction [GO:0005911]; cytoplasm [GO:0005737]; cytoskeleton [GO:0005856]; cytosol [GO:0005829]; dense body [GO:0097433]; extracellular exosome [GO:0070062]; extracellular space [GO:0005615]; filamentous actin […	ATP binding [GO:0005524]; hydrolase activity [GO:0016787]; identical protein binding [GO:0042802]; profilin binding [GO:0005522]; protein kinase binding [GO:0019901]; structural constituent of cytoskeleton [GO:0005200]; structural constituent of postsynaptic actin cytoskeleton [GO:0098973]; ubiquitin protein ligase binding [GO:0031625]
J3QQN4		TLK2	tr|J3QQN4|J3QQN4_HUMAN Tousled like kinase 2 (Fragment) OS=Homo sapiens OX=9606 GN=TLK2 PE=1 SV=1;tr|A0A804HKD4|A0A804HKD4_HUMAN Tousled like kinase 2 (Fragment) OS=Homo sapiens OX=9606 GN=TLK2 PE=1 SV=1;tr|J3QLK5|J3QLK5_HUMAN Tousled like kinase 2 OS=Homo	1	20	4.1727	6.0544	11966000	1
H0YLX2	DNA-binding protein RFX7	RFX7	tr|H0YLX2|H0YLX2_HUMAN Regulatory factor X7 OS=Homo sapiens OX=9606 GN=RFX7 PE=1 SV=2;tr|A0A8C8UYX0|A0A8C8UYX0_HUMAN DNA-binding protein RFX7 OS=Homo sapiens OX=9606 GN=RFX7 PE=1 SV=1;sp|Q2KHR2|RFX7_HUMAN DNA-binding protein RFX7 OS=Homo sapiens OX=9606 GN	1	0.9	137.46	7.3303	147630000	2			DNA binding [GO:0003677]; DNA-binding transcription factor activity [GO:0003700]
A0A8Q3WMA7	Splicing factor, proline- and glutamine-rich	SFPQ	tr|A0A8Q3WMA7|A0A8Q3WMA7_HUMAN Splicing factor proline and glutamine rich OS=Homo sapiens OX=9606 GN=SFPQ PE=1 SV=1;sp|P23246|SFPQ_HUMAN Splicing factor, proline- and glutamine-rich OS=Homo sapiens OX=9606 GN=SFPQ PE=1 SV=2	1	2.3	78.613	6.7082	226510	1			RNA binding [GO:0003723]
A2IDC6	39S ribosomal protein L28, mitochondrial	MRPL28	tr|A2IDC6|A2IDC6_HUMAN 39S ribosomal protein L28, mitochondrial (Fragment) OS=Homo sapiens OX=9606 GN=MRPL28 PE=1 SV=1;sp|Q13084|RM28_HUMAN 39S ribosomal protein L28, mitochondrial OS=Homo sapiens OX=9606 GN=MRPL28 PE=1 SV=4;tr|A2IDC7|A2IDC7_HUMAN 39S ribo	2	12.5	28.506	12.058	416240	1		ribonucleoprotein complex [GO:1990904]; ribosome [GO:0005840]	structural constituent of ribosome [GO:0003735]
A6NJD9	39S ribosomal protein L23, mitochondrial	MRPL23	tr|A6NJD9|A6NJD9_HUMAN Mitochondrial ribosomal protein L23 OS=Homo sapiens OX=9606 GN=MRPL23 PE=1 SV=1;tr|A8MVT4|A8MVT4_HUMAN Mitochondrial ribosomal protein L23 OS=Homo sapiens OX=9606 GN=MRPL23 PE=1 SV=1;tr|A8MYK1|A8MYK1_HUMAN Mitochondrial ribosomal pro	4	27.6	18.529	25.487	3074700	3	translation [GO:0006412]	mitochondrion [GO:0005739]; ribonucleoprotein complex [GO:1990904]; ribosome [GO:0005840]	structural constituent of ribosome [GO:0003735]
A8K2U0	Alpha-2-macroglobulin-like protein 1	A2ML1	sp|A8K2U0|A2ML1_HUMAN Alpha-2-macroglobulin-like protein 1 OS=Homo sapiens OX=9606 GN=A2ML1 PE=1 SV=3	2	1.8	161.1	12.4	54136	1	regulation of endopeptidase activity [GO:0052548]	extracellular exosome [GO:0070062]; extracellular space [GO:0005615]	peptidase inhibitor activity [GO:0030414]; serine-type endopeptidase inhibitor activity [GO:0004867]
B0YJC4	Vimentin	VIM	tr|B0YJC4|B0YJC4_HUMAN Vimentin OS=Homo sapiens OX=9606 GN=VIM PE=1 SV=1;sp|P08670|VIME_HUMAN Vimentin OS=Homo sapiens OX=9606 GN=VIM PE=1 SV=4;tr|B0YJC5|B0YJC5_HUMAN Vimentin OS=Homo sapiens OX=9606 GN=VIM PE=1 SV=1	4	10.2	49.653	24.682	699930	5		intermediate filament [GO:0005882]; nuclear matrix [GO:0016363]; plasma membrane [GO:0005886]
H0Y6Y8	39S ribosomal protein L43, mitochondrial	MRPL43	tr|H0Y6Y8|H0Y6Y8_HUMAN Mitochondrial ribosomal protein L43 (Fragment) OS=Homo sapiens OX=9606 GN=MRPL43 PE=1 SV=1;tr|B1AL05|B1AL05_HUMAN Mitochondrial ribosomal protein L43 OS=Homo sapiens OX=9606 GN=MRPL43 PE=1 SV=1;sp|Q8N983|RM43_HUMAN 39S ribosomal prot	3	17.2	18.657	17.955	1698200	3	mitochondrial translation [GO:0032543]	mitochondrion [GO:0005739]; ribonucleoprotein complex [GO:1990904]; ribosome [GO:0005840]	structural constituent of ribosome [GO:0003735]
B1APK8		ZNF678	tr|B1APK8|B1APK8_HUMAN Zinc finger protein 678 (Fragment) OS=Homo sapiens OX=9606 GN=ZNF678 PE=1 SV=1	1	3.1	26.679	5.9983	0	1	regulation of DNA-templated transcription [GO:0006355]		metal ion binding [GO:0046872]
B4DLN1	39S ribosomal protein L12, mitochondrial	MRPL12	tr|B4DLN1|B4DLN1_HUMAN cDNA FLJ60124, highly similar to Mitochondrial dicarboxylate carrier OS=Homo sapiens OX=9606 PE=2 SV=1;sp|P52815|RM12_HUMAN 39S ribosomal protein L12, mitochondrial OS=Homo sapiens OX=9606 GN=MRPL12 PE=1 SV=2	1	2.7	48.099	5.9278	338100	0	translation [GO:0006412]	mitochondrial inner membrane [GO:0005743]; mitochondrion [GO:0005739]; nucleoplasm [GO:0005654]; ribonucleoprotein complex [GO:1990904]; ribosome [GO:0005840]	dicarboxylic acid transmembrane transporter activity [GO:0005310]; structural constituent of ribosome [GO:0003735]
J3QSA3	Ubiquitin-60S ribosomal protein L40;Ubiquitin;60S ribosomal protein L40;Ubiquitin-40S ribosomal protein S27a;Ubiquitin;40S ribosomal protein S27a;Polyubiquitin-B;Ubiquitin;Polyubiquitin-C;Ubiquitin	UBB;UBC;RPS27A;UBA52	tr|J3QSA3|J3QSA3_HUMAN Ubiquitin B (Fragment) OS=Homo sapiens OX=9606 GN=UBB PE=1 SV=1;tr|F5GZ39|F5GZ39_HUMAN Ubiquitin C (Fragment) OS=Homo sapiens OX=9606 GN=UBC PE=1 SV=1;tr|Q96C32|Q96C32_HUMAN UBC protein OS=Homo sapiens OX=9606 GN=UBC PE=1 SV=1;tr|J3Q	1	37.2	4.8535	9.1416	6022100	1
C9JG87	39S ribosomal protein L39, mitochondrial	MRPL39	tr|C9JG87|C9JG87_HUMAN Mitochondrial ribosomal protein L39 (Fragment) OS=Homo sapiens OX=9606 GN=MRPL39 PE=1 SV=1;sp|Q9NYK5|RM39_HUMAN 39S ribosomal protein L39, mitochondrial OS=Homo sapiens OX=9606 GN=MRPL39 PE=1 SV=3	3	12.5	34.032	18.162	1395500	2			nucleotide binding [GO:0000166]
D6RAN8	39S ribosomal protein L27, mitochondrial	MRPL27	tr|D6RAN8|D6RAN8_HUMAN Mitochondrial ribosomal protein L27 OS=Homo sapiens OX=9606 GN=MRPL27 PE=1 SV=1;tr|H7C5U8|H7C5U8_HUMAN Mitochondrial ribosomal protein L27 (Fragment) OS=Homo sapiens OX=9606 GN=MRPL27 PE=1 SV=1;sp|Q9P0M9|RM27_HUMAN 39S ribosomal prot	1	10.8	10.474	5.9664	449230	1	translation [GO:0006412]	ribonucleoprotein complex [GO:1990904]; ribosome [GO:0005840]	structural constituent of ribosome [GO:0003735]
D6RC14	39S ribosomal protein L3, mitochondrial	MRPL3	tr|D6RC14|D6RC14_HUMAN Mitochondrial ribosomal protein L3 (Fragment) OS=Homo sapiens OX=9606 GN=MRPL3 PE=1 SV=1;tr|H0Y9G6|H0Y9G6_HUMAN Mitochondrial ribosomal protein L3 (Fragment) OS=Homo sapiens OX=9606 GN=MRPL3 PE=1 SV=1;tr|E7ETU7|E7ETU7_HUMAN Mitochond	3	30.3	17.095	17.074	575990	3	translation [GO:0006412]	ribonucleoprotein complex [GO:1990904]; ribosome [GO:0005840]	structural constituent of ribosome [GO:0003735]
E5RHF4	39S ribosomal protein L15, mitochondrial	MRPL15	tr|E5RHF4|E5RHF4_HUMAN 39S ribosomal protein L15, mitochondrial (Fragment) OS=Homo sapiens OX=9606 GN=MRPL15 PE=1 SV=1;sp|Q9P015|RM15_HUMAN 39S ribosomal protein L15, mitochondrial OS=Homo sapiens OX=9606 GN=MRPL15 PE=1 SV=1;tr|E5RIZ4|E5RIZ4_HUMAN 39S ribo	3	23.2	21.943	23.952	1817200	3	translation [GO:0006412]	large ribosomal subunit [GO:0015934]	structural constituent of ribosome [GO:0003735]
E7EQB2	Lactotransferrin;Lactoferricin-H;Kaliocin-1;Lactoferroxin-A;Lactoferroxin-B;Lactoferroxin-C	LTF	tr|E7EQB2|E7EQB2_HUMAN Lactotransferrin (Fragment) OS=Homo sapiens OX=9606 GN=LTF PE=1 SV=1;tr|E7ER44|E7ER44_HUMAN Lactotransferrin OS=Homo sapiens OX=9606 GN=LTF PE=1 SV=1;sp|P02788|TRFL_HUMAN Lactotransferrin OS=Homo sapiens OX=9606 GN=LTF PE=1 SV=6	2	4	76.625	11.939	69387	2	antibacterial humoral response [GO:0019731]; antifungal humoral response [GO:0019732]; ossification [GO:0001503]; proteolysis [GO:0006508]; regulation of cytokine production [GO:0001817]	extracellular space [GO:0005615]	iron ion binding [GO:0005506]; serine-type endopeptidase activity [GO:0004252]
J3KQY1	39S ribosomal protein L22, mitochondrial	MRPL22	tr|J3KQY1|J3KQY1_HUMAN 39S ribosomal protein L22, mitochondrial OS=Homo sapiens OX=9606 GN=MRPL22 PE=1 SV=1;tr|E7ESL0|E7ESL0_HUMAN 39S ribosomal protein L22, mitochondrial OS=Homo sapiens OX=9606 GN=MRPL22 PE=1 SV=1;sp|Q9NWU5|RM22_HUMAN 39S ribosomal prote	1	5.2	26.475	6.4324	165860	1	translation [GO:0006412]	large ribosomal subunit [GO:0015934]; mitochondrion [GO:0005739]	structural constituent of ribosome [GO:0003735]
E9PLX0	Calpain-1 catalytic subunit	CAPN1	tr|E9PLX0|E9PLX0_HUMAN Calpain 1 (Fragment) OS=Homo sapiens OX=9606 GN=CAPN1 PE=1 SV=1;tr|E9PJJ3|E9PJJ3_HUMAN Calpain 1 (Fragment) OS=Homo sapiens OX=9606 GN=CAPN1 PE=1 SV=8;tr|E9PLC9|E9PLC9_HUMAN Calpain 1 (Fragment) OS=Homo sapiens OX=9606 GN=CAPN1 PE=1	2	23	13.559	11.451	386990	2	proteolysis [GO:0006508]		calcium-dependent cysteine-type endopeptidase activity [GO:0004198]
E9PMI6	Methylosome subunit pICln	CLNS1A	tr|E9PMI6|E9PMI6_HUMAN Methylosome subunit pICln OS=Homo sapiens OX=9606 GN=CLNS1A PE=1 SV=1;tr|E9PJF4|E9PJF4_HUMAN Methylosome subunit pICln OS=Homo sapiens OX=9606 GN=CLNS1A PE=1 SV=1;tr|J3KN38|J3KN38_HUMAN Methylosome subunit pICln OS=Homo sapiens OX=96	1	7.8	18.259	6.0826	3689200	1	cell volume homeostasis [GO:0006884]; chloride transport [GO:0006821]; spliceosomal snRNP assembly [GO:0000387]	cytosol [GO:0005829]; methylosome [GO:0034709]; nucleoplasm [GO:0005654]; pICln-Sm protein complex [GO:0034715]; plasma membrane [GO:0005886]
E9PKE3	Heat shock cognate 71 kDa protein;Heat shock-related 70 kDa protein 2	HSPA8;HSPA2	tr|E9PKE3|E9PKE3_HUMAN Heat shock protein family A (Hsp70) member 8 OS=Homo sapiens OX=9606 GN=HSPA8 PE=1 SV=1;sp|P11142|HSP7C_HUMAN Heat shock cognate 71 kDa protein OS=Homo sapiens OX=9606 GN=HSPA8 PE=1 SV=1;tr|E9PN89|E9PN89_HUMAN Heat shock protein fami	7	20.9	68.805	76.919	1811700	7	clathrin coat disassembly [GO:0072318]; mRNA processing [GO:0006397]; RNA splicing [GO:0008380]	spliceosomal complex [GO:0005681]	ATP binding [GO:0005524]; ATP-dependent protein folding chaperone [GO:0140662]
E9PS50	40S ribosomal protein S13	RPS13	tr|E9PS50|E9PS50_HUMAN Ribosomal protein S13 (Fragment) OS=Homo sapiens OX=9606 GN=RPS13 PE=1 SV=1;tr|J3KMX5|J3KMX5_HUMAN 40S ribosomal protein S13 OS=Homo sapiens OX=9606 GN=RPS13 PE=1 SV=1;sp|P62277|RS13_HUMAN 40S ribosomal protein S13 OS=Homo sapiens OX	1	8.6	12.459	6.7289	98943	1	translation [GO:0006412]	ribosome [GO:0005840]	structural constituent of ribosome [GO:0003735]
F5H7V8	39S ribosomal protein L21, mitochondrial	MRPL21	tr|F5H7V8|F5H7V8_HUMAN Mitochondrial ribosomal protein L21 OS=Homo sapiens OX=9606 GN=MRPL21 PE=1 SV=1;tr|H3BUY0|H3BUY0_HUMAN Mitochondrial ribosomal protein L21 OS=Homo sapiens OX=9606 GN=MRPL21 PE=1 SV=1;sp|Q7Z2W9|RM21_HUMAN 39S ribosomal protein L21, mi	1	13.3	16.268	7.5589	844620	0		cytoplasm [GO:0005737]; ribosome [GO:0005840]
F8VP39		TMEM116	tr|F8VP39|F8VP39_HUMAN Transmembrane protein 116 OS=Homo sapiens OX=9606 GN=TMEM116 PE=4 SV=1	1	9.4	9.3599	5.9712	0	1	signal transduction [GO:0007165]	membrane [GO:0016020]
F8VPE8	60S acidic ribosomal protein P0-like;60S acidic ribosomal protein P0	RPLP0;RPLP0P6	tr|F8VPE8|F8VPE8_HUMAN Ribosomal protein lateral stalk subunit P0 (Fragment) OS=Homo sapiens OX=9606 GN=RPLP0 PE=1 SV=1;tr|G3V210|G3V210_HUMAN Ribosomal protein lateral stalk subunit P0 OS=Homo sapiens OX=9606 GN=RPLP0 PE=1 SV=1;tr|F8VW21|F8VW21_HUMAN Ribo	1	7.8	16.68	6.4999	615160	1		cytosol [GO:0005829]; endoplasmic reticulum [GO:0005783]; ribonucleoprotein complex [GO:1990904]; ribosome [GO:0005840]
F8VVM2	Phosphate carrier protein, mitochondrial	SLC25A3	tr|F8VVM2|F8VVM2_HUMAN Phosphate carrier protein, mitochondrial OS=Homo sapiens OX=9606 GN=SLC25A3 PE=1 SV=1;sp|Q00325|MPCP_HUMAN Phosphate carrier protein, mitochondrial OS=Homo sapiens OX=9606 GN=SLC25A3 PE=1 SV=2	1	3.7	36.161	6.161	60671	1	mitochondrial phosphate ion transmembrane transport [GO:1990547]	mitochondrial inner membrane [GO:0005743]; mitochondrion [GO:0005739]	phosphate transmembrane transporter activity [GO:0005315]; symporter activity [GO:0015293]
F8VZB3		POC1B-GALNT4	tr|F8VZB3|F8VZB3_HUMAN POC1B-GALNT4 readthrough OS=Homo sapiens OX=9606 GN=POC1B-GALNT4 PE=4 SV=1	1	16.7	4.501	5.9298	19401000	0
G3V279	Enhancer of rudimentary homolog	ERH	tr|G3V279|G3V279_HUMAN Enhancer of rudimentary homolog OS=Homo sapiens OX=9606 GN=ERH PE=1 SV=1;sp|P84090|ERH_HUMAN Enhancer of rudimentary homolog OS=Homo sapiens OX=9606 GN=ERH PE=1 SV=1	1	15.5	8.2033	5.976	13534000	1
H0Y8N7	39S ribosomal protein L1, mitochondrial	MRPL1	tr|H0Y8N7|H0Y8N7_HUMAN Mitochondrial ribosomal protein L1 (Fragment) OS=Homo sapiens OX=9606 GN=MRPL1 PE=1 SV=1;sp|Q9BYD6|RM01_HUMAN 39S ribosomal protein L1, mitochondrial OS=Homo sapiens OX=9606 GN=MRPL1 PE=1 SV=2	3	17.7	26.614	18.67	1082900	3	translation [GO:0006412]	large ribosomal subunit [GO:0015934]; mitochondrion [GO:0005739]	RNA binding [GO:0003723]; structural constituent of ribosome [GO:0003735]
J3KRG2	Gasdermin-A	GSDMA	tr|J3KRG2|J3KRG2_HUMAN Gasdermin A (Fragment) OS=Homo sapiens OX=9606 GN=GSDMA PE=1 SV=8;sp|Q96QA5|GSDMA_HUMAN Gasdermin-A OS=Homo sapiens OX=9606 GN=GSDMA PE=1 SV=4	2	19	17.791	17.657	1012100	2
Q14197	Peptidyl-tRNA hydrolase ICT1, mitochondrial	ICT1	sp|Q14197|ICT1_HUMAN Peptidyl-tRNA hydrolase ICT1, mitochondrial OS=Homo sapiens OX=9606 GN=MRPL58 PE=1 SV=1;tr|J3KS15|J3KS15_HUMAN Mitochondrial ribosomal protein L58 (Fragment) OS=Homo sapiens OX=9606 GN=MRPL58 PE=1 SV=1	5	25.7	23.63	32.487	3166900	3	mitochondrial translation [GO:0032543]; mitochondrial translational termination [GO:0070126]; rescue of stalled ribosome [GO:0072344]	mitochondrial inner membrane [GO:0005743]; mitochondrial large ribosomal subunit [GO:0005762]; mitochondrial matrix [GO:0005759]; mitochondrion [GO:0005739]; nucleoplasm [GO:0005654]; plasma membrane [GO:0005886]	aminoacyl-tRNA hydrolase activity [GO:0004045]; translation release factor activity, codon nonspecific [GO:0016150]
K7EMD9		KRT13	tr|K7EMD9|K7EMD9_HUMAN Keratin 13 (Fragment) OS=Homo sapiens OX=9606 GN=KRT13 PE=1 SV=1	1	23	19.213	10.034	140230	1		intermediate filament [GO:0005882]	structural molecule activity [GO:0005198]
K7ERG4	Small nuclear ribonucleoprotein Sm D2	SNRPD2	tr|K7ERG4|K7ERG4_HUMAN Small nuclear ribonucleoprotein Sm D2 OS=Homo sapiens OX=9606 GN=SNRPD2 PE=1 SV=1;sp|P62316|SMD2_HUMAN Small nuclear ribonucleoprotein Sm D2 OS=Homo sapiens OX=9606 GN=SNRPD2 PE=1 SV=1	1	9	8.7769	6.0644	1382800	1	mRNA processing [GO:0006397]; RNA splicing [GO:0008380]	cytosol [GO:0005829]; small nuclear ribonucleoprotein complex [GO:0030532]
K7ES61	39S ribosomal protein L4, mitochondrial	MRPL4	tr|K7ES61|K7ES61_HUMAN Mitochondrial ribosomal protein L4 (Fragment) OS=Homo sapiens OX=9606 GN=MRPL4 PE=1 SV=1;sp|Q9BYD3|RM04_HUMAN 39S ribosomal protein L4, mitochondrial OS=Homo sapiens OX=9606 GN=MRPL4 PE=1 SV=1;tr|K7EKI4|K7EKI4_HUMAN Mitochondrial rib	5	21.7	33.792	66.228	797410	3	translation [GO:0006412]	ribonucleoprotein complex [GO:1990904]; ribosome [GO:0005840]	structural constituent of ribosome [GO:0003735]
M0QYU8	Kallikrein-7	KLK7	tr|M0QYU8|M0QYU8_HUMAN Kallikrein related peptidase 7 (Fragment) OS=Homo sapiens OX=9606 GN=KLK7 PE=1 SV=1;sp|P49862|KLK7_HUMAN Kallikrein-7 OS=Homo sapiens OX=9606 GN=KLK7 PE=1 SV=1	1	24.6	7.7959	5.9332	1292100	1	proteolysis [GO:0006508]		serine-type endopeptidase activity [GO:0004252]
O14744	Protein arginine N-methyltransferase 5;Protein arginine N-methyltransferase 5, N-terminally processed	PRMT5	sp|O14744|ANM5_HUMAN Protein arginine N-methyltransferase 5 OS=Homo sapiens OX=9606 GN=PRMT5 PE=1 SV=4	29	52	72.683	323.31	109320000	70	chromatin remodeling [GO:0006338]; circadian regulation of gene expression [GO:0032922]; DNA-templated transcription termination [GO:0006353]; endothelial cell activation [GO:0042118]; Golgi ribbon formation [GO:0090161]; liver regeneration [GO:0097421]; negative regulation of cell differentiation [GO:0045596]; negative regulation of gene expression via chromosomal CpG island methylation [GO:0044…	chromatin [GO:0000785]; cytoplasm [GO:0005737]; cytosol [GO:0005829]; Golgi apparatus [GO:0005794]; histone methyltransferase complex [GO:0035097]; methylosome [GO:0034709]; nucleoplasm [GO:0005654]; nucleus [GO:0005634]	E-box binding [GO:0070888]; histone arginine N-methyltransferase activity [GO:0008469]; histone H3 methyltransferase activity [GO:0140938]; histone H4R3 methyltransferase activity [GO:0044020]; histone methyltransferase activity [GO:0042054]; identical protein binding [GO:0042802]; methyl-CpG binding [GO:0008327]; methyltransferase activity [GO:0008168]; p53 binding [GO:0002039]; protein heterodi…
O15066	Kinesin-like protein KIF3B;Kinesin-like protein KIF3B, N-terminally processed	KIF3B	sp|O15066|KIF3B_HUMAN Kinesin-like protein KIF3B OS=Homo sapiens OX=9606 GN=KIF3B PE=1 SV=1	1	1.5	85.124	-2	361000	1	anterograde axonal transport [GO:0008089]; anterograde dendritic transport of neurotransmitter receptor complex [GO:0098971]; cilium assembly [GO:0060271]; determination of left/right symmetry [GO:0007368]; intraciliary transport [GO:0042073]; microtubule-based movement [GO:0007018]; mitotic centrosome separation [GO:0007100]; mitotic spindle assembly [GO:0090307]; mitotic spindle organization [G…	axon cytoplasm [GO:1904115]; centrosome [GO:0005813]; ciliary tip [GO:0097542]; cilium [GO:0005929]; cytosol [GO:0005829]; dendrite [GO:0030425]; dendrite cytoplasm [GO:0032839]; dendritic spine [GO:0043197]; extracellular exosome [GO:0070062]; kinesin complex [GO:0005871]; kinesin II complex [GO:0016939]; membrane [GO:0016020]; microtubule [GO:0005874]; microtubule cytoskeleton [GO:0015630]; mid…	ATP binding [GO:0005524]; ATP hydrolysis activity [GO:0016887]; intraciliary transport particle B binding [GO:0120170]; microtubule binding [GO:0008017]; microtubule motor activity [GO:0003777]; plus-end-directed microtubule motor activity [GO:0008574]; small GTPase binding [GO:0031267]
O15397	Importin-8	IPO8	sp|O15397|IPO8_HUMAN Importin-8 OS=Homo sapiens OX=9606 GN=IPO8 PE=1 SV=2;tr|H0YH64|H0YH64_HUMAN Importin 8 (Fragment) OS=Homo sapiens OX=9606 GN=IPO8 PE=1 SV=1	2	2.4	119.94	13.178	10098	2	protein import into nucleus [GO:0006606]; signal transduction [GO:0007165]	cytosol [GO:0005829]; nuclear envelope [GO:0005635]; nucleoplasm [GO:0005654]	small GTPase binding [GO:0031267]
U3KQK0	Histone H2B;Histone H2B type 1-L;Histone H2B type 1-M;Histone H2B type 1-N;Histone H2B type 1-H;Histone H2B type 3-B;Histone H2B type 2-F;Histone H2B type 2-E;Histone H2B type 1-C/E/F/G/I;Histone H2B type 1-D;Histone H2B type F-S;Histone H2B type 1-B;Histone H2B type 1-O;Histone H2B type 1-J;Histone H2B type 1-K	HIST1H2BN;HIST1H2BL;HIST1H2BM;HIST1H2BH;HIST3H2BB;HIST2H2BF;HIST2H2BE;HIST1H2BC;HIST1H2BD;H2BFS;HIST1H2BB;HIST1H2BO;HIST1H2BJ;HIST1H2BK	tr|U3KQK0|U3KQK0_HUMAN Histone H2B OS=Homo sapiens OX=9606 GN=H2BC15 PE=1 SV=1;sp|Q99880|H2B1L_HUMAN Histone H2B type 1-L OS=Homo sapiens OX=9606 GN=H2BC13 PE=1 SV=3;sp|Q99879|H2B1M_HUMAN Histone H2B type 1-M OS=Homo sapiens OX=9606 GN=H2BC14 PE=1 SV=3;sp|	1	9	18.804	-2	1747800	1		cytosol [GO:0005829]; nucleoplasm [GO:0005654]; nucleosome [GO:0000786]	DNA binding [GO:0003677]; protein heterodimerization activity [GO:0046982]; structural constituent of chromatin [GO:0030527]
P01040	Cystatin-A;Cystatin-A, N-terminally processed	CSTA	sp|P01040|CYTA_HUMAN Cystatin-A OS=Homo sapiens OX=9606 GN=CSTA PE=1 SV=1;tr|C9J0E4|C9J0E4_HUMAN Cystatin A OS=Homo sapiens OX=9606 GN=CSTA PE=1 SV=1	2	30.6	11.006	11.684	2621000	2	cell-cell adhesion [GO:0098609]; keratinocyte differentiation [GO:0030216]; negative regulation of peptidase activity [GO:0010466]; negative regulation of proteolysis [GO:0045861]; peptide cross-linking [GO:0018149]	cornified envelope [GO:0001533]; cytoplasm [GO:0005737]; cytosol [GO:0005829]; extracellular space [GO:0005615]; nucleoplasm [GO:0005654]; peptidase inhibitor complex [GO:1904090]	cysteine-type endopeptidase inhibitor activity [GO:0004869]; protease binding [GO:0002020]
P04040	Catalase	CAT	sp|P04040|CATA_HUMAN Catalase OS=Homo sapiens OX=9606 GN=CAT PE=1 SV=3	4	8.9	59.755	48.729	270510	4	aerobic respiration [GO:0009060]; cellular detoxification of hydrogen peroxide [GO:0061692]; cellular response to growth factor stimulus [GO:0071363]; cholesterol metabolic process [GO:0008203]; hemoglobin metabolic process [GO:0020027]; hydrogen peroxide catabolic process [GO:0042744]; negative regulation of apoptotic process [GO:0043066]; osteoblast differentiation [GO:0001649]; positive regula…	catalase complex [GO:0062151]; cytoplasm [GO:0005737]; cytosol [GO:0005829]; extracellular exosome [GO:0070062]; extracellular region [GO:0005576]; ficolin-1-rich granule lumen [GO:1904813]; focal adhesion [GO:0005925]; intracellular membrane-bounded organelle [GO:0043231]; membrane [GO:0016020]; mitochondrion [GO:0005739]; peroxisomal matrix [GO:0005782]; peroxisomal membrane [GO:0005778]; perox…	aminoacylase activity [GO:0004046]; antioxidant activity [GO:0016209]; catalase activity [GO:0004096]; enzyme binding [GO:0019899]; heme binding [GO:0020037]; identical protein binding [GO:0042802]; metal ion binding [GO:0046872]; NADP binding [GO:0050661]; oxidoreductase activity, acting on peroxide as acceptor [GO:0016684]; protein homodimerization activity [GO:0042803]
P04259	Keratin, type II cytoskeletal 6B	KRT6B	sp|P04259|K2C6B_HUMAN Keratin, type II cytoskeletal 6B OS=Homo sapiens OX=9606 GN=KRT6B PE=1 SV=5	1	52	60.066	7.4453	100060	1	ectoderm development [GO:0007398]; intermediate filament organization [GO:0045109]; keratinization [GO:0031424]	cytosol [GO:0005829]; extracellular exosome [GO:0070062]; keratin filament [GO:0045095]	structural constituent of cytoskeleton [GO:0005200]; structural constituent of skin epidermis [GO:0030280]
P04279	Semenogelin-1;Alpha-inhibin-92;Alpha-inhibin-31;Seminal basic protein;Semenogelin-2	SEMG1;SEMG2	sp|P04279|SEMG1_HUMAN Semenogelin-1 OS=Homo sapiens OX=9606 GN=SEMG1 PE=1 SV=2;sp|Q02383|SEMG2_HUMAN Semenogelin-2 OS=Homo sapiens OX=9606 GN=SEMG2 PE=1 SV=1	2	5.4	52.13	12.717	391280	2	antibacterial humoral response [GO:0019731]; antimicrobial humoral immune response mediated by antimicrobial peptide [GO:0061844]; coagulation [GO:0050817]; insemination [GO:0007320]; killing of cells of another organism [GO:0031640]; negative regulation of calcium ion import [GO:0090281]; negative regulation of flagellated sperm motility [GO:1901318]; positive regulation of serine-type endopepti…	extracellular exosome [GO:0070062]; extracellular region [GO:0005576]; extracellular space [GO:0005615]; nucleus [GO:0005634]; protein-containing complex [GO:0032991]	zinc ion binding [GO:0008270]
P04406	Glyceraldehyde-3-phosphate dehydrogenase	GAPDH	sp|P04406|G3P_HUMAN Glyceraldehyde-3-phosphate dehydrogenase OS=Homo sapiens OX=9606 GN=GAPDH PE=1 SV=3;tr|E7EUT5|E7EUT5_HUMAN Glyceraldehyde-3-phosphate dehydrogenase OS=Homo sapiens OX=9606 GN=GAPDH PE=1 SV=1	6	24.5	36.053	42.447	5078000	9	antimicrobial humoral immune response mediated by antimicrobial peptide [GO:0061844]; cellular response to type II interferon [GO:0071346]; defense response to fungus [GO:0050832]; glucose metabolic process [GO:0006006]; glycolytic process [GO:0006096]; killing by host of symbiont cells [GO:0051873]; killing of cells of another organism [GO:0031640]; microtubule cytoskeleton organization [GO:0000…	cytoplasm [GO:0005737]; cytosol [GO:0005829]; extracellular exosome [GO:0070062]; GAIT complex [GO:0097452]; intracellular membrane-bounded organelle [GO:0043231]; lipid droplet [GO:0005811]; membrane [GO:0016020]; microtubule cytoskeleton [GO:0015630]; nuclear membrane [GO:0031965]; nucleus [GO:0005634]; perinuclear region of cytoplasm [GO:0048471]; plasma membrane [GO:0005886]; ribonucleoprotei…	aspartic-type endopeptidase inhibitor activity [GO:0019828]; disordered domain specific binding [GO:0097718]; glyceraldehyde-3-phosphate dehydrogenase (NAD+) (phosphorylating) activity [GO:0004365]; identical protein binding [GO:0042802]; microtubule binding [GO:0008017]; NAD binding [GO:0051287]; NADP binding [GO:0050661]; peptidyl-cysteine S-nitrosylase activity [GO:0035605]
P05109	Protein S100-A8;Protein S100-A8, N-terminally processed	S100A8	sp|P05109|S10A8_HUMAN Protein S100-A8 OS=Homo sapiens OX=9606 GN=S100A8 PE=1 SV=1	4	28	10.834	47.584	13319000	6	activation of cysteine-type endopeptidase activity involved in apoptotic process [GO:0006919]; apoptotic process [GO:0006915]; astrocyte development [GO:0014002]; autocrine signaling [GO:0035425]; autophagy [GO:0006914]; chronic inflammatory response [GO:0002544]; defense response to bacterium [GO:0042742]; defense response to fungus [GO:0050832]; inflammatory response [GO:0006954]; innate immune…	calprotectin complex [GO:1990660]; collagen-containing extracellular matrix [GO:0062023]; cytoskeleton [GO:0005856]; cytosol [GO:0005829]; extracellular exosome [GO:0070062]; extracellular region [GO:0005576]; extracellular space [GO:0005615]; intermediate filament cytoskeleton [GO:0045111]; nucleus [GO:0005634]; plasma membrane [GO:0005886]; secretory granule lumen [GO:0034774]	arachidonic acid binding [GO:0050544]; calcium ion binding [GO:0005509]; calcium-dependent protein binding [GO:0048306]; microtubule binding [GO:0008017]; RAGE receptor binding [GO:0050786]; Toll-like receptor 4 binding [GO:0035662]; zinc ion binding [GO:0008270]
V9GYG0	ADP/ATP translocase 3;ADP/ATP translocase 3, N-terminally processed;ADP/ATP translocase 1;ADP/ATP translocase 2;ADP/ATP translocase 2, N-terminally processed	SLC25A4;SLC25A6;SLC25A5	tr|V9GYG0|V9GYG0_HUMAN ADP/ATP translocase OS=Homo sapiens OX=9606 GN=SLC25A4 PE=1 SV=1;sp|P12236|ADT3_HUMAN ADP/ATP translocase 3 OS=Homo sapiens OX=9606 GN=SLC25A6 PE=1 SV=4;sp|P12235|ADT1_HUMAN ADP/ATP translocase 1 OS=Homo sapiens OX=9606 GN=SLC25A4 PE	1	4.8	22.885	6.1826	175910	1	mitochondrial ADP transmembrane transport [GO:0140021]; mitochondrial ATP transmembrane transport [GO:1990544]	mitochondrial inner membrane [GO:0005743]	ATP:ADP antiporter activity [GO:0005471]
P05386	60S acidic ribosomal protein P1	RPLP1	sp|P05386|RLA1_HUMAN 60S acidic ribosomal protein P1 OS=Homo sapiens OX=9606 GN=RPLP1 PE=1 SV=1	1	14	11.514	5.9834	5011700	0	cytoplasmic translation [GO:0002181]; translation [GO:0006412]; translational elongation [GO:0006414]	cytoplasm [GO:0005737]; cytosol [GO:0005829]; cytosolic large ribosomal subunit [GO:0022625]; cytosolic ribosome [GO:0022626]; focal adhesion [GO:0005925]	protein kinase activator activity [GO:0030295]; ribonucleoprotein complex binding [GO:0043021]; structural constituent of ribosome [GO:0003735]
P06576	ATP synthase subunit beta, mitochondrial;ATP synthase subunit beta	ATP5B	sp|P06576|ATPB_HUMAN ATP synthase subunit beta, mitochondrial OS=Homo sapiens OX=9606 GN=ATP5F1B PE=1 SV=3;tr|F8W0P7|F8W0P7_HUMAN ATP synthase F1 subunit beta (Fragment) OS=Homo sapiens OX=9606 GN=ATP5F1B PE=1 SV=2;tr|H0YH81|H0YH81_HUMAN ATP synthase subun	2	5.5	56.559	12.791	197810	1	angiogenesis [GO:0001525]; ATP biosynthetic process [GO:0006754]; cellular response to interleukin-7 [GO:0098761]; generation of precursor metabolites and energy [GO:0006091]; lipid metabolic process [GO:0006629]; negative regulation of cell adhesion involved in substrate-bound cell migration [GO:0006933]; osteoblast differentiation [GO:0001649]; positive regulation of blood vessel endothelial ce…	cell surface [GO:0009986]; extracellular exosome [GO:0070062]; membrane [GO:0016020]; mitochondrial inner membrane [GO:0005743]; mitochondrial matrix [GO:0005759]; mitochondrial membrane [GO:0031966]; mitochondrial nucleoid [GO:0042645]; mitochondrial proton-transporting ATP synthase complex [GO:0005753]; mitochondrial proton-transporting ATP synthase, catalytic core [GO:0005754]; mitochondrion […	angiostatin binding [GO:0043532]; ATP binding [GO:0005524]; ATP hydrolysis activity [GO:0016887]; MHC class I protein binding [GO:0042288]; proton-transporting ATP synthase activity, rotational mechanism [GO:0046933]; proton-transporting ATPase activity, rotational mechanism [GO:0046961]
P06702	Protein S100-A9	S100A9	sp|P06702|S10A9_HUMAN Protein S100-A9 OS=Homo sapiens OX=9606 GN=S100A9 PE=1 SV=1	6	48.2	13.242	68.47	124870000	18	activation of cysteine-type endopeptidase activity involved in apoptotic process [GO:0006919]; antimicrobial humoral immune response mediated by antimicrobial peptide [GO:0061844]; apoptotic process [GO:0006915]; astrocyte development [GO:0014002]; autocrine signaling [GO:0035425]; autophagy [GO:0006914]; cell-cell signaling [GO:0007267]; chronic inflammatory response [GO:0002544]; defense respon…	calprotectin complex [GO:1990660]; collagen-containing extracellular matrix [GO:0062023]; cytoplasm [GO:0005737]; cytoskeleton [GO:0005856]; cytosol [GO:0005829]; extracellular exosome [GO:0070062]; extracellular region [GO:0005576]; extracellular space [GO:0005615]; nucleus [GO:0005634]; plasma membrane [GO:0005886]; S100A9 complex [GO:1990662]; secretory granule lumen [GO:0034774]	antioxidant activity [GO:0016209]; arachidonic acid binding [GO:0050544]; calcium ion binding [GO:0005509]; calcium-dependent protein binding [GO:0048306]; microtubule binding [GO:0008017]; RAGE receptor binding [GO:0050786]; Toll-like receptor 4 binding [GO:0035662]; zinc ion binding [GO:0008270]
P07355	Annexin A2;Annexin;Putative annexin A2-like protein	ANXA2;ANXA2P2	sp|P07355|ANXA2_HUMAN Annexin A2 OS=Homo sapiens OX=9606 GN=ANXA2 PE=1 SV=2;tr|H0YKX9|H0YKX9_HUMAN Annexin (Fragment) OS=Homo sapiens OX=9606 GN=ANXA2 PE=1 SV=1;tr|H0YN42|H0YN42_HUMAN Annexin (Fragment) OS=Homo sapiens OX=9606 GN=ANXA2 PE=1 SV=1;tr|H0YMU9|	5	15.6	38.604	53.662	2318500	5	angiogenesis [GO:0001525]; cell-matrix adhesion [GO:0007160]; collagen fibril organization [GO:0030199]; epithelial cell apoptotic process [GO:1904019]; fibrinolysis [GO:0042730]; lung development [GO:0030324]; membrane raft assembly [GO:0001765]; mRNA transcription by RNA polymerase II [GO:0042789]; negative regulation of low-density lipoprotein particle receptor catabolic process [GO:0032804]; …	adherens junction [GO:0005912]; AnxA2-p11 complex [GO:1990665]; azurophil granule lumen [GO:0035578]; basement membrane [GO:0005604]; basolateral plasma membrane [GO:0016323]; cell surface [GO:0009986]; collagen-containing extracellular matrix [GO:0062023]; cornified envelope [GO:0001533]; cytoplasm [GO:0005737]; cytosol [GO:0005829]; early endosome [GO:0005769]; endosome [GO:0005768]; extracellu…	cadherin binding involved in cell-cell adhesion [GO:0098641]; calcium ion binding [GO:0005509]; calcium-dependent phospholipid binding [GO:0005544]; calcium-dependent protein binding [GO:0048306]; cytoskeletal protein binding [GO:0008092]; identical protein binding [GO:0042802]; phosphatidylinositol-4,5-bisphosphate binding [GO:0005546]; phosphatidylserine binding [GO:0001786]; phospholipase A2 i…
Q5ST81	Tubulin beta chain	TUBB	tr|Q5ST81|Q5ST81_HUMAN Tubulin beta chain OS=Homo sapiens OX=9606 GN=TUBB PE=1 SV=1;tr|Q5JP53|Q5JP53_HUMAN Tubulin beta chain OS=Homo sapiens OX=9606 GN=TUBB PE=1 SV=1;sp|P07437|TBB5_HUMAN Tubulin beta chain OS=Homo sapiens OX=9606 GN=TUBB PE=1 SV=2	1	43.3	41.742	8.7208	3005900	1	microtubule-based process [GO:0007017]	cytoplasm [GO:0005737]; intercellular bridge [GO:0045171]; microtubule [GO:0005874]; microtubule cytoskeleton [GO:0015630]; mitotic spindle [GO:0072686]	GTP binding [GO:0005525]; GTPase activity [GO:0003924]; structural constituent of cytoskeleton [GO:0005200]
P07900	Heat shock protein HSP 90-alpha	HSP90AA1	sp|P07900|HS90A_HUMAN Heat shock protein HSP 90-alpha OS=Homo sapiens OX=9606 GN=HSP90AA1 PE=1 SV=5	1	1.5	84.659	6.1728	13819	1	activation of innate immune response [GO:0002218]; cardiac muscle cell apoptotic process [GO:0010659]; cellular response to heat [GO:0034605]; cellular response to virus [GO:0098586]; chaperone-mediated autophagy [GO:0061684]; chaperone-mediated protein complex assembly [GO:0051131]; mitochondrial transport [GO:0006839]; neuron migration [GO:0001764]; positive regulation of cardiac muscle contrac…	apical plasma membrane [GO:0016324]; axonal growth cone [GO:0044295]; basolateral plasma membrane [GO:0016323]; brush border membrane [GO:0031526]; cell surface [GO:0009986]; collagen-containing extracellular matrix [GO:0062023]; cytoplasm [GO:0005737]; cytosol [GO:0005829]; dendritic growth cone [GO:0044294]; endocytic vesicle lumen [GO:0071682]; extracellular exosome [GO:0070062]; extracellular…	ATP binding [GO:0005524]; ATP hydrolysis activity [GO:0016887]; ATP-dependent protein folding chaperone [GO:0140662]; CTP binding [GO:0002135]; dATP binding [GO:0032564]; disordered domain specific binding [GO:0097718]; DNA polymerase binding [GO:0070182]; GTP binding [GO:0005525]; GTPase binding [GO:0051020]; histone deacetylase binding [GO:0042826]; identical protein binding [GO:0042802]; MHC c…
P10599	Thioredoxin	TXN	sp|P10599|THIO_HUMAN Thioredoxin OS=Homo sapiens OX=9606 GN=TXN PE=1 SV=3	1	12.4	11.737	6.451	843830	1	activation of protein kinase B activity [GO:0032148]; cell redox homeostasis [GO:0045454]; cellular detoxification of hydrogen peroxide [GO:0061692]; negative regulation of protein export from nucleus [GO:0046826]; negative regulation of transcription by RNA polymerase II [GO:0000122]; positive regulation of DNA binding [GO:0043388]; positive regulation of peptidyl-cysteine S-nitrosylation [GO:20…	cytoplasm [GO:0005737]; cytosol [GO:0005829]; extracellular exosome [GO:0070062]; extracellular region [GO:0005576]; nucleoplasm [GO:0005654]; nucleus [GO:0005634]	protein homodimerization activity [GO:0042803]; protein-disulfide reductase (NAD(P)H) activity [GO:0047134]; protein-disulfide reductase activity [GO:0015035]; RNA binding [GO:0003723]; thioredoxin-disulfide reductase (NADPH) activity [GO:0004791]
P11021	78 kDa glucose-regulated protein	HSPA5	sp|P11021|BIP_HUMAN Endoplasmic reticulum chaperone BiP OS=Homo sapiens OX=9606 GN=HSPA5 PE=1 SV=2;tr|A0A7P0TB36|A0A7P0TB36_HUMAN 78 kDa glucose-regulated protein OS=Homo sapiens OX=9606 GN=HSPA5 PE=1 SV=1;tr|A0A7P0TAI0|A0A7P0TAI0_HUMAN 78 kDa glucose-regu	14	26.1	72.332	102.73	6483100	14	cellular response to glucose starvation [GO:0042149]; cellular response to interleukin-4 [GO:0071353]; cerebellar Purkinje cell layer development [GO:0021680]; cerebellum structural organization [GO:0021589]; chaperone cofactor-dependent protein refolding [GO:0051085]; endoplasmic reticulum unfolded protein response [GO:0030968]; ER overload response [GO:0006983]; ERAD pathway [GO:0036503]; maint…	cell surface [GO:0009986]; cytoplasm [GO:0005737]; cytosol [GO:0005829]; endoplasmic reticulum [GO:0005783]; endoplasmic reticulum chaperone complex [GO:0034663]; endoplasmic reticulum lumen [GO:0005788]; endoplasmic reticulum membrane [GO:0005789]; endoplasmic reticulum-Golgi intermediate compartment [GO:0005793]; extracellular exosome [GO:0070062]; focal adhesion [GO:0005925]; intracellular mem…	ATP binding [GO:0005524]; ATP hydrolysis activity [GO:0016887]; ATP-dependent protein folding chaperone [GO:0140662]; cadherin binding [GO:0045296]; calcium ion binding [GO:0005509]; enzyme binding [GO:0019899]; heat shock protein binding [GO:0031072]; misfolded protein binding [GO:0051787]; protein domain specific binding [GO:0019904]; protein folding chaperone [GO:0044183]; protein-folding chap…
P12273	Prolactin-inducible protein	PIP	sp|P12273|PIP_HUMAN Prolactin-inducible protein OS=Homo sapiens OX=9606 GN=PIP PE=1 SV=1	5	50	16.572	37.675	10815000	5	detection of chemical stimulus involved in sensory perception of bitter taste [GO:0001580]; negative regulation of T cell apoptotic process [GO:0070233]; positive regulation of gene expression [GO:0010628]; proteolysis [GO:0006508]; regulation of immune system process [GO:0002682]	extracellular exosome [GO:0070062]; extracellular region [GO:0005576]; extracellular space [GO:0005615]; nucleus [GO:0005634]	actin binding [GO:0003779]; aspartic-type endopeptidase activity [GO:0004190]; identical protein binding [GO:0042802]; IgG binding [GO:0019864]
P14923	Junction plakoglobin	JUP	sp|P14923|PLAK_HUMAN Junction plakoglobin OS=Homo sapiens OX=9606 GN=JUP PE=1 SV=3	10	19.7	81.744	65.16	803820	10	bundle of His cell-Purkinje myocyte adhesion involved in cell communication [GO:0086073]; canonical Wnt signaling pathway [GO:0060070]; cell migration [GO:0016477]; cell-cell adhesion [GO:0098609]; cellular response to indole-3-methanol [GO:0071681]; desmosome assembly [GO:0002159]; detection of mechanical stimulus [GO:0050982]; endothelial cell-cell adhesion [GO:0071603]; negative regulation of …	adherens junction [GO:0005912]; catenin complex [GO:0016342]; cell-cell junction [GO:0005911]; cornified envelope [GO:0001533]; cytoplasm [GO:0005737]; cytoplasmic side of plasma membrane [GO:0009898]; cytoskeleton [GO:0005856]; cytosol [GO:0005829]; desmosome [GO:0030057]; extracellular exosome [GO:0070062]; extracellular region [GO:0005576]; ficolin-1-rich granule lumen [GO:1904813]; focal adhe…	alpha-catenin binding [GO:0045294]; cadherin binding [GO:0045296]; cell adhesion molecule binding [GO:0050839]; cell adhesive protein binding involved in bundle of His cell-Purkinje myocyte communication [GO:0086083]; cytoskeletal protein-membrane anchor activity [GO:0106006]; nuclear receptor binding [GO:0016922]; protein homodimerization activity [GO:0042803]; protein phosphatase binding [GO:00…
P15924	Desmoplakin	DSP	sp|P15924|DESP_HUMAN Desmoplakin OS=Homo sapiens OX=9606 GN=DSP PE=1 SV=3	11	4.4	331.77	74.566	234370	6	adherens junction organization [GO:0034332]; bundle of His cell-Purkinje myocyte adhesion involved in cell communication [GO:0086073]; cell-cell adhesion [GO:0098609]; desmosome organization [GO:0002934]; epidermis development [GO:0008544]; epithelial cell-cell adhesion [GO:0090136]; intermediate filament cytoskeleton organization [GO:0045104]; intermediate filament organization [GO:0045109]; ker…	adherens junction [GO:0005912]; basolateral plasma membrane [GO:0016323]; cornified envelope [GO:0001533]; cytoplasm [GO:0005737]; desmosome [GO:0030057]; extracellular exosome [GO:0070062]; fascia adherens [GO:0005916]; ficolin-1-rich granule membrane [GO:0101003]; intercalated disc [GO:0014704]; intermediate filament [GO:0005882]; nucleus [GO:0005634]; plasma membrane [GO:0005886]	cell adhesive protein binding involved in bundle of His cell-Purkinje myocyte communication [GO:0086083]; protein kinase C binding [GO:0005080]; RNA binding [GO:0003723]; scaffold protein binding [GO:0097110]; structural constituent of cytoskeleton [GO:0005200]; structural molecule activity [GO:0005198]
P17066	Heat shock 70 kDa protein 6;Putative heat shock 70 kDa protein 7	HSPA6;HSPA7	sp|P17066|HSP76_HUMAN Heat shock 70 kDa protein 6 OS=Homo sapiens OX=9606 GN=HSPA6 PE=1 SV=2;sp|P48741|HSP77_HUMAN Putative heat shock 70 kDa protein 7 OS=Homo sapiens OX=9606 GN=HSPA7 PE=5 SV=2	1	13.1	71.027	19.052	403890	2	cellular response to heat [GO:0034605]; chaperone cofactor-dependent protein refolding [GO:0051085]; protein refolding [GO:0042026]; response to unfolded protein [GO:0006986]	blood microparticle [GO:0072562]; centriole [GO:0005814]; cytoplasm [GO:0005737]; cytosol [GO:0005829]; extracellular exosome [GO:0070062]; extracellular region [GO:0005576]; ficolin-1-rich granule lumen [GO:1904813]; nucleus [GO:0005634]; secretory granule lumen [GO:0034774]	ATP binding [GO:0005524]; ATP hydrolysis activity [GO:0016887]; ATP-dependent protein folding chaperone [GO:0140662]; enzyme binding [GO:0019899]; heat shock protein binding [GO:0031072]; protein folding chaperone [GO:0044183]; unfolded protein binding [GO:0051082]
P18206	Vinculin	VCL	sp|P18206|VINC_HUMAN Vinculin OS=Homo sapiens OX=9606 GN=VCL PE=1 SV=4	1	1.9	123.8	5.981	20270	1	adherens junction assembly [GO:0034333]; apical junction assembly [GO:0043297]; axon extension [GO:0048675]; cell adhesion [GO:0007155]; cell-matrix adhesion [GO:0007160]; epithelial cell-cell adhesion [GO:0090136]; lamellipodium assembly [GO:0030032]; maintenance of blood-brain barrier [GO:0035633]; morphogenesis of an epithelium [GO:0002009]; negative regulation of cell migration [GO:0030336]; …	adherens junction [GO:0005912]; brush border [GO:0005903]; cell projection [GO:0042995]; cell-cell contact zone [GO:0044291]; cell-cell junction [GO:0005911]; cell-substrate junction [GO:0030055]; costamere [GO:0043034]; cytoplasm [GO:0005737]; cytoskeleton [GO:0005856]; cytosol [GO:0005829]; extracellular exosome [GO:0070062]; extracellular region [GO:0005576]; extracellular vesicle [GO:1903561]…	actin binding [GO:0003779]; alpha-catenin binding [GO:0045294]; beta-catenin binding [GO:0008013]; cadherin binding [GO:0045296]; dystroglycan binding [GO:0002162]; molecular adaptor activity [GO:0060090]; structural molecule activity [GO:0005198]; ubiquitin protein ligase binding [GO:0031625]
P22735	Protein-glutamine gamma-glutamyltransferase K	TGM1	sp|P22735|TGM1_HUMAN Protein-glutamine gamma-glutamyltransferase K OS=Homo sapiens OX=9606 GN=TGM1 PE=1 SV=4	1	1.5	89.786	6.1189	57646	1	cell envelope organization [GO:0043163]; keratinization [GO:0031424]; keratinocyte differentiation [GO:0030216]; peptide cross-linking [GO:0018149]; positive regulation of cell cycle [GO:0045787]; positive regulation of keratinocyte proliferation [GO:0010838]; protein modification process [GO:0036211]	cornified envelope [GO:0001533]; cytosol [GO:0005829]; extracellular exosome [GO:0070062]; membrane [GO:0016020]; plasma membrane [GO:0005886]	identical protein binding [GO:0042802]; metal ion binding [GO:0046872]; protein-glutamine gamma-glutamyltransferase activity [GO:0003810]
P25311	Zinc-alpha-2-glycoprotein	AZGP1	sp|P25311|ZA2G_HUMAN Zinc-alpha-2-glycoprotein OS=Homo sapiens OX=9606 GN=AZGP1 PE=1 SV=2;tr|C9JEV0|C9JEV0_HUMAN Alpha-2-glycoprotein 1, zinc-binding OS=Homo sapiens OX=9606 GN=AZGP1 PE=1 SV=1	5	20.8	34.258	31.481	4539400	6	cell adhesion [GO:0007155]; detection of chemical stimulus involved in sensory perception of bitter taste [GO:0001580]; immune response [GO:0006955]; negative regulation of cell population proliferation [GO:0008285]	collagen-containing extracellular matrix [GO:0062023]; external side of plasma membrane [GO:0009897]; extracellular exosome [GO:0070062]; extracellular region [GO:0005576]; extracellular space [GO:0005615]; nucleus [GO:0005634]	protein transmembrane transporter activity [GO:0008320]; RNA nuclease activity [GO:0004540]
P25705	ATP synthase subunit alpha, mitochondrial	ATP5A1	sp|P25705|ATPA_HUMAN ATP synthase subunit alpha, mitochondrial OS=Homo sapiens OX=9606 GN=ATP5F1A PE=1 SV=1;tr|K7EQH4|K7EQH4_HUMAN ATP synthase F1 subunit alpha (Fragment) OS=Homo sapiens OX=9606 GN=ATP5F1A PE=1 SV=1;tr|K7EJP1|K7EJP1_HUMAN ATP synthase F1	3	7.1	59.75	17.839	201770	3	ATP biosynthetic process [GO:0006754]; cellular response to dexamethasone stimulus [GO:0071549]; cellular response to nitric oxide [GO:0071732]; lipid metabolic process [GO:0006629]; negative regulation of endothelial cell proliferation [GO:0001937]; positive regulation of blood vessel endothelial cell migration [GO:0043536]; proton motive force-driven ATP synthesis [GO:0015986]; proton motive fo…	cell surface [GO:0009986]; extracellular exosome [GO:0070062]; membrane [GO:0016020]; membrane raft [GO:0045121]; mitochondrial inner membrane [GO:0005743]; mitochondrial matrix [GO:0005759]; mitochondrial proton-transporting ATP synthase complex [GO:0005753]; mitochondrial proton-transporting ATP synthase, catalytic core [GO:0005754]; mitochondrion [GO:0005739]; plasma membrane [GO:0005886]; pro…	ADP binding [GO:0043531]; angiostatin binding [GO:0043532]; ATP binding [GO:0005524]; ATP hydrolysis activity [GO:0016887]; MHC class I protein binding [GO:0042288]; protease binding [GO:0002020]; proton-transporting ATP synthase activity, rotational mechanism [GO:0046933]; RNA binding [GO:0003723]
P29508	Serpin B3	SERPINB3	sp|P29508|SPB3_HUMAN Serpin B3 OS=Homo sapiens OX=9606 GN=SERPINB3 PE=1 SV=2	3	18.2	44.564	17.295	525350	2	autocrine signaling [GO:0035425]; negative regulation of catalytic activity [GO:0043086]; negative regulation of endopeptidase activity [GO:0010951]; negative regulation of JUN kinase activity [GO:0043508]; negative regulation of peptidase activity [GO:0010466]; negative regulation of proteolysis [GO:0045861]; paracrine signaling [GO:0038001]; positive regulation of cell migration [GO:0030335]; p…	azurophil granule lumen [GO:0035578]; cytoplasm [GO:0005737]; cytoplasmic vesicle [GO:0031410]; cytosol [GO:0005829]; extracellular exosome [GO:0070062]; extracellular region [GO:0005576]; extracellular space [GO:0005615]; nucleus [GO:0005634]; plasma membrane [GO:0005886]; vesicle [GO:0031982]	cysteine-type endopeptidase inhibitor activity [GO:0004869]; protease binding [GO:0002020]; serine-type endopeptidase inhibitor activity [GO:0004867]; virus receptor activity [GO:0001618]
P30050	60S ribosomal protein L12	RPL12	sp|P30050|RL12_HUMAN 60S ribosomal protein L12 OS=Homo sapiens OX=9606 GN=RPL12 PE=1 SV=1	1	9.1	17.818	6.0364	295370	1	cytoplasmic translation [GO:0002181]; translation [GO:0006412]	cytoplasm [GO:0005737]; cytosol [GO:0005829]; cytosolic large ribosomal subunit [GO:0022625]; cytosolic ribosome [GO:0022626]; extracellular exosome [GO:0070062]; focal adhesion [GO:0005925]; membrane [GO:0016020]; nucleolus [GO:0005730]; postsynaptic density [GO:0014069]	large ribosomal subunit rRNA binding [GO:0070180]; RNA binding [GO:0003723]; structural constituent of ribosome [GO:0003735]
P31151	Protein S100-A7;Protein S100-A7A	S100A7;S100A7A	sp|P31151|S10A7_HUMAN Protein S100-A7 OS=Homo sapiens OX=9606 GN=S100A7 PE=1 SV=4;sp|Q86SG5|S1A7A_HUMAN Protein S100-A7A OS=Homo sapiens OX=9606 GN=S100A7A PE=1 SV=3	2	22.8	11.471	101.27	10214000	3	angiogenesis [GO:0001525]; antimicrobial humoral immune response mediated by antimicrobial peptide [GO:0061844]; epidermis development [GO:0008544]; keratinocyte differentiation [GO:0030216]; positive regulation of ERK1 and ERK2 cascade [GO:0070374]; positive regulation of granulocyte chemotaxis [GO:0071624]; positive regulation of monocyte chemotaxis [GO:0090026]; positive regulation of T cell c…	azurophil granule lumen [GO:0035578]; collagen-containing extracellular matrix [GO:0062023]; cytoplasm [GO:0005737]; cytosol [GO:0005829]; endoplasmic reticulum [GO:0005783]; extracellular region [GO:0005576]; extracellular space [GO:0005615]; focal adhesion [GO:0005925]; nucleus [GO:0005634]	calcium ion binding [GO:0005509]; calcium-dependent protein binding [GO:0048306]; RAGE receptor binding [GO:0050786]; zinc ion binding [GO:0008270]; zinc ion sequestering activity [GO:0140486]
P31944	Caspase-14;Caspase-14 subunit p17, mature form;Caspase-14 subunit p10, mature form;Caspase-14 subunit p20, intermediate form;Caspase-14 subunit p8, intermediate form	CASP14	sp|P31944|CASPE_HUMAN Caspase-14 OS=Homo sapiens OX=9606 GN=CASP14 PE=1 SV=2	5	21.9	27.679	58.001	852690	5	cornification [GO:0070268]; epidermis development [GO:0008544]; keratinization [GO:0031424]; positive regulation of neuron apoptotic process [GO:0043525]; proteolysis [GO:0006508]	cornified envelope [GO:0001533]; cytoplasm [GO:0005737]; cytosol [GO:0005829]; keratin filament [GO:0045095]; mitochondrion [GO:0005739]; nucleoplasm [GO:0005654]; nucleus [GO:0005634]	cysteine-type endopeptidase activity [GO:0004197]
P32119	Peroxiredoxin-2;Peroxiredoxin-1	PRDX2;PRDX1	sp|P32119|PRDX2_HUMAN Peroxiredoxin-2 OS=Homo sapiens OX=9606 GN=PRDX2 PE=1 SV=5;tr|A0A0A0MRQ5|A0A0A0MRQ5_HUMAN Peroxiredoxin 1 OS=Homo sapiens OX=9606 GN=PRDX1 PE=1 SV=1;tr|A6NIW5|A6NIW5_HUMAN Peroxiredoxin 2 OS=Homo sapiens OX=9606 GN=PRDX2 PE=1 SV=2;tr|	2	10.1	21.892	12.124	675400	2	cell redox homeostasis [GO:0045454]; cellular response to oxidative stress [GO:0034599]; defense response to tumor cell [GO:0002357]; extrinsic apoptotic signaling pathway [GO:0097191]; hydrogen peroxide catabolic process [GO:0042744]; leukocyte activation [GO:0045321]; negative regulation of apoptotic process [GO:0043066]; negative regulation of extrinsic apoptotic signaling pathway in absence o…	cytoplasm [GO:0005737]; cytosol [GO:0005829]; extracellular exosome [GO:0070062]	antioxidant activity [GO:0016209]; thioredoxin peroxidase activity [GO:0008379]
P34897	Serine hydroxymethyltransferase, mitochondrial;Serine hydroxymethyltransferase	SHMT2	sp|P34897|GLYM_HUMAN Serine hydroxymethyltransferase, mitochondrial OS=Homo sapiens OX=9606 GN=SHMT2 PE=1 SV=3;tr|H0YIZ0|H0YIZ0_HUMAN glycine hydroxymethyltransferase (Fragment) OS=Homo sapiens OX=9606 GN=SHMT2 PE=1 SV=1	18	48	55.992	202.49	20970000	22	glycine biosynthetic process from serine [GO:0019264]; glycine metabolic process [GO:0006544]; L-serine biosynthetic process [GO:0006564]; L-serine metabolic process [GO:0006563]; one-carbon metabolic process [GO:0006730]; positive regulation of cell population proliferation [GO:0008284]; protein homotetramerization [GO:0051289]; protein K63-linked deubiquitination [GO:0070536]; protein tetrameri…	BRISC complex [GO:0070552]; cytoplasm [GO:0005737]; extracellular exosome [GO:0070062]; microtubule cytoskeleton [GO:0015630]; mitochondrial inner membrane [GO:0005743]; mitochondrial matrix [GO:0005759]; mitochondrial nucleoid [GO:0042645]; mitochondrion [GO:0005739]; nucleus [GO:0005634]	amino acid binding [GO:0016597]; chromatin binding [GO:0003682]; glycine hydroxymethyltransferase activity [GO:0004372]; identical protein binding [GO:0042802]; L-allo-threonine aldolase activity [GO:0008732]; pyridoxal phosphate binding [GO:0030170]
P47929	Galectin-7	LGALS7	sp|P47929|LEG7_HUMAN Galectin-7 OS=Homo sapiens OX=9606 GN=LGALS7 PE=1 SV=2	4	43.4	15.075	24.786	589690	2	apoptotic process [GO:0006915]; heterophilic cell-cell adhesion via plasma membrane cell adhesion molecules [GO:0007157]	cytoplasm [GO:0005737]; extracellular exosome [GO:0070062]; extracellular space [GO:0005615]; nucleus [GO:0005634]	carbohydrate binding [GO:0030246]
P48594	Serpin B4	SERPINB4	sp|P48594|SPB4_HUMAN Serpin B4 OS=Homo sapiens OX=9606 GN=SERPINB4 PE=1 SV=2;tr|H0Y5H9|H0Y5H9_HUMAN Serpin family B member 4 (Fragment) OS=Homo sapiens OX=9606 GN=SERPINB4 PE=1 SV=1;tr|C9JZ65|C9JZ65_HUMAN Serpin family B member 4 (Fragment) OS=Homo sapiens	4	24.4	44.853	50.757	2692800	8	negative regulation of peptidase activity [GO:0010466]; protection from natural killer cell mediated cytotoxicity [GO:0042270]; regulation of proteolysis [GO:0030162]	cytosol [GO:0005829]; extracellular space [GO:0005615]; plasma membrane [GO:0005886]	enzyme binding [GO:0019899]; protease binding [GO:0002020]; serine-type endopeptidase inhibitor activity [GO:0004867]
P49406	39S ribosomal protein L19, mitochondrial	MRPL19	sp|P49406|RM19_HUMAN 39S ribosomal protein L19, mitochondrial OS=Homo sapiens OX=9606 GN=MRPL19 PE=1 SV=2;tr|S4R3W9|S4R3W9_HUMAN Mitochondrial ribosomal protein L19 (Fragment) OS=Homo sapiens OX=9606 GN=MRPL19 PE=1 SV=1	5	21.6	33.535	30.965	1099000	5	mitochondrial translation [GO:0032543]	mitochondrial inner membrane [GO:0005743]; mitochondrial large ribosomal subunit [GO:0005762]; mitochondrion [GO:0005739]; nucleus [GO:0005634]	structural constituent of ribosome [GO:0003735]
P49411	Elongation factor Tu, mitochondrial	TUFM	sp|P49411|EFTU_HUMAN Elongation factor Tu, mitochondrial OS=Homo sapiens OX=9606 GN=TUFM PE=1 SV=3	3	9.9	49.874	20.357	146900	3	mitochondrial translational elongation [GO:0070125]; response to ethanol [GO:0045471]; translational elongation [GO:0006414]	extracellular exosome [GO:0070062]; membrane [GO:0016020]; mitochondrial nucleoid [GO:0042645]; mitochondrial outer membrane [GO:0005741]; mitochondrion [GO:0005739]; synapse [GO:0045202]	GTP binding [GO:0005525]; GTPase activity [GO:0003924]; RNA binding [GO:0003723]; translation elongation factor activity [GO:0003746]
P60174	Triosephosphate isomerase	TPI1	sp|P60174|TPIS_HUMAN Triosephosphate isomerase OS=Homo sapiens OX=9606 GN=TPI1 PE=1 SV=4;tr|U3KQF3|U3KQF3_HUMAN Triosephosphate isomerase (Fragment) OS=Homo sapiens OX=9606 GN=TPI1 PE=1 SV=1;tr|U3KPZ0|U3KPZ0_HUMAN Triosephosphate isomerase (Fragment) OS=Ho	2	12	26.669	13.217	205790	2	canonical glycolysis [GO:0061621]; gluconeogenesis [GO:0006094]; glyceraldehyde-3-phosphate biosynthetic process [GO:0046166]; glycerol catabolic process [GO:0019563]; glycolytic process [GO:0006096]; methylglyoxal biosynthetic process [GO:0019242]	cytosol [GO:0005829]; extracellular exosome [GO:0070062]; extracellular space [GO:0005615]; nucleus [GO:0005634]	methylglyoxal synthase activity [GO:0008929]; protein homodimerization activity [GO:0042803]; triose-phosphate isomerase activity [GO:0004807]; ubiquitin protein ligase binding [GO:0031625]
P63267	Actin, gamma-enteric smooth muscle;Actin, alpha skeletal muscle;Actin, alpha cardiac muscle 1;Actin, aortic smooth muscle	ACTG2;ACTA1;ACTC1;ACTA2	sp|P63267|ACTH_HUMAN Actin, gamma-enteric smooth muscle OS=Homo sapiens OX=9606 GN=ACTG2 PE=1 SV=1;sp|P68133|ACTS_HUMAN Actin, alpha skeletal muscle OS=Homo sapiens OX=9606 GN=ACTA1 PE=1 SV=1;sp|P68032|ACTC_HUMAN Actin, alpha cardiac muscle 1 OS=Homo sapie	1	17.6	41.876	-2	489930	1	mesenchyme migration [GO:0090131]; positive regulation of gene expression [GO:0010628]	blood microparticle [GO:0072562]; cell body [GO:0044297]; cell periphery [GO:0071944]; cytoplasm [GO:0005737]; cytoskeleton [GO:0005856]; cytosol [GO:0005829]; extracellular exosome [GO:0070062]; extracellular space [GO:0005615]; filopodium [GO:0030175]; lamellipodium [GO:0030027]; myosin filament [GO:0032982]	ATP binding [GO:0005524]; hydrolase activity [GO:0016787]
P68363	Tubulin alpha-1B chain;Tubulin alpha-4A chain	TUBA1B;TUBA1A;TUBA1C;TUBA4A	sp|P68363|TBA1B_HUMAN Tubulin alpha-1B chain OS=Homo sapiens OX=9606 GN=TUBA1B PE=1 SV=1;tr|F8VQQ4|F8VQQ4_HUMAN Tubulin alpha chain (Fragment) OS=Homo sapiens OX=9606 GN=TUBA1A PE=1 SV=1;tr|F8VVB9|F8VVB9_HUMAN Tubulin alpha 1b (Fragment) OS=Homo sapiens OX	1	22.2	50.151	83.027	10054000	7	cell division [GO:0051301]; cellular response to interleukin-4 [GO:0071353]; cytoskeleton-dependent intracellular transport [GO:0030705]; microtubule cytoskeleton organization [GO:0000226]; microtubule-based process [GO:0007017]; mitotic cell cycle [GO:0000278]	cytoplasm [GO:0005737]; cytoplasmic microtubule [GO:0005881]; microtubule [GO:0005874]; microtubule cytoskeleton [GO:0015630]	double-stranded RNA binding [GO:0003725]; GTP binding [GO:0005525]; GTPase activity [GO:0003924]; structural constituent of cytoskeleton [GO:0005200]; structural molecule activity [GO:0005198]; ubiquitin protein ligase binding [GO:0031625]
P68371	Tubulin beta-4B chain;Tubulin beta-4A chain;Tubulin beta-2A chain;Tubulin beta-2B chain	TUBB4B;TUBB4A;TUBB2A;TUBB2B	sp|P68371|TBB4B_HUMAN Tubulin beta-4B chain OS=Homo sapiens OX=9606 GN=TUBB4B PE=1 SV=1;sp|P04350|TBB4A_HUMAN Tubulin beta-4A chain OS=Homo sapiens OX=9606 GN=TUBB4A PE=1 SV=2;sp|Q13885|TBB2A_HUMAN Tubulin beta-2A chain OS=Homo sapiens OX=9606 GN=TUBB2A PE	4	48.8	49.83	157.95	3937800	13	microtubule cytoskeleton organization [GO:0000226]; mitotic cell cycle [GO:0000278]; natural killer cell mediated cytotoxicity [GO:0042267]	axonemal microtubule [GO:0005879]; azurophil granule lumen [GO:0035578]; cytoplasm [GO:0005737]; cytoskeleton [GO:0005856]; cytosol [GO:0005829]; extracellular exosome [GO:0070062]; extracellular region [GO:0005576]; extracellular vesicle [GO:1903561]; intercellular bridge [GO:0045171]; microtubule [GO:0005874]; microtubule cytoskeleton [GO:0015630]; mitotic spindle [GO:0072686]; nucleus [GO:0005…	double-stranded RNA binding [GO:0003725]; GTP binding [GO:0005525]; GTPase activity [GO:0003924]; metal ion binding [GO:0046872]; MHC class I protein binding [GO:0042288]; structural constituent of cytoskeleton [GO:0005200]; unfolded protein binding [GO:0051082]
P81605	Dermcidin;Survival-promoting peptide;DCD-1	DCD	sp|P81605|DCD_HUMAN Dermcidin OS=Homo sapiens OX=9606 GN=DCD PE=1 SV=2	1	10	11.284	6.2427	6850600	1	defense response to bacterium [GO:0042742]; defense response to fungus [GO:0050832]; killing by host of symbiont cells [GO:0051873]; proteolysis [GO:0006508]	extracellular exosome [GO:0070062]; extracellular region [GO:0005576]; membrane [GO:0016020]	lipid binding [GO:0008289]; metal ion binding [GO:0046872]; monoatomic ion channel activity [GO:0005216]; peptidase activity [GO:0008233]; RNA binding [GO:0003723]
Q01469	Fatty acid-binding protein, epidermal	FABP5	sp|Q01469|FABP5_HUMAN Fatty acid-binding protein 5 OS=Homo sapiens OX=9606 GN=FABP5 PE=1 SV=3;tr|I6L8B7|I6L8B7_HUMAN Fatty acid binding protein 5 OS=Homo sapiens OX=9606 GN=FABP5 PE=1 SV=1	5	47.4	15.164	51.867	6008000	7	epidermis development [GO:0008544]; fatty acid transport [GO:0015908]; glucose homeostasis [GO:0042593]; glucose metabolic process [GO:0006006]; lipid metabolic process [GO:0006629]; lipid transport across blood-brain barrier [GO:1990379]; long-chain fatty acid transport [GO:0015909]; negative regulation of glucose transmembrane transport [GO:0010829]; phosphatidylcholine biosynthetic process [GO…	azurophil granule lumen [GO:0035578]; cytoplasm [GO:0005737]; cytosol [GO:0005829]; extracellular exosome [GO:0070062]; extracellular region [GO:0005576]; nucleoplasm [GO:0005654]; nucleus [GO:0005634]; plasma membrane [GO:0005886]; postsynaptic density [GO:0014069]; secretory granule membrane [GO:0030667]; synapse [GO:0045202]	fatty acid binding [GO:0005504]; identical protein binding [GO:0042802]; lipid binding [GO:0008289]; long-chain fatty acid transmembrane transporter activity [GO:0005324]; retinoic acid binding [GO:0001972]
Q02413	Desmoglein-1	DSG1	sp|Q02413|DSG1_HUMAN Desmoglein-1 OS=Homo sapiens OX=9606 GN=DSG1 PE=1 SV=2	10	12.8	113.75	61.127	1766700	10	calcium-dependent cell-cell adhesion via plasma membrane cell adhesion molecules [GO:0016339]; cell-cell adhesion [GO:0098609]; cell-cell junction assembly [GO:0007043]; homophilic cell adhesion via plasma membrane adhesion molecules [GO:0007156]; maternal process involved in female pregnancy [GO:0060135]; protein stabilization [GO:0050821]; response to progesterone [GO:0032570]	apical plasma membrane [GO:0016324]; cornified envelope [GO:0001533]; cytoplasm [GO:0005737]; cytoplasmic side of plasma membrane [GO:0009898]; cytosol [GO:0005829]; desmosome [GO:0030057]; ficolin-1-rich granule membrane [GO:0101003]; lateral plasma membrane [GO:0016328]; nucleus [GO:0005634]; plasma membrane [GO:0005886]	calcium ion binding [GO:0005509]; gamma-catenin binding [GO:0045295]; toxic substance binding [GO:0015643]
Q08554	Desmocollin-1	DSC1	sp|Q08554|DSC1_HUMAN Desmocollin-1 OS=Homo sapiens OX=9606 GN=DSC1 PE=1 SV=2	7	10.3	99.986	50.26	614800	9	cell-cell adhesion [GO:0098609]; homophilic cell adhesion via plasma membrane adhesion molecules [GO:0007156]	cornified envelope [GO:0001533]; desmosome [GO:0030057]; extracellular exosome [GO:0070062]; ficolin-1-rich granule membrane [GO:0101003]; gap junction [GO:0005921]; membrane [GO:0016020]; plasma membrane [GO:0005886]	calcium ion binding [GO:0005509]
Q13405	39S ribosomal protein L49, mitochondrial	MRPL49	sp|Q13405|RM49_HUMAN 39S ribosomal protein L49, mitochondrial OS=Homo sapiens OX=9606 GN=MRPL49 PE=1 SV=1;tr|H0YDP7|H0YDP7_HUMAN 39S ribosomal protein L49, mitochondrial (Fragment) OS=Homo sapiens OX=9606 GN=MRPL49 PE=1 SV=1	3	22.9	19.198	18.683	1221600	2	mitochondrial translation [GO:0032543]	mitochondrial inner membrane [GO:0005743]; mitochondrial large ribosomal subunit [GO:0005762]; mitochondrial ribosome [GO:0005761]; mitochondrion [GO:0005739]	structural constituent of ribosome [GO:0003735]
Q15208	Serine/threonine-protein kinase 38	STK38	sp|Q15208|STK38_HUMAN Serine/threonine-protein kinase 38 OS=Homo sapiens OX=9606 GN=STK38 PE=1 SV=1	6	20.6	54.19	40.251	2379900	5	DNA damage checkpoint signaling [GO:0000077]; DNA damage response [GO:0006974]; intracellular signal transduction [GO:0035556]; negative regulation of MAP kinase activity [GO:0043407]; postsynapse organization [GO:0099173]; protein modification process [GO:0036211]; protein phosphorylation [GO:0006468]	cytoplasm [GO:0005737]; cytosol [GO:0005829]; glutamatergic synapse [GO:0098978]; nucleus [GO:0005634]; site of double-strand break [GO:0035861]	ATP binding [GO:0005524]; cadherin binding [GO:0045296]; histone reader activity [GO:0140566]; magnesium ion binding [GO:0000287]; mitogen-activated protein kinase kinase kinase binding [GO:0031435]; protein serine kinase activity [GO:0106310]; protein serine/threonine kinase activity [GO:0004674]; UFM1-modified protein reader activity [GO:0141185]
Q53RT3	Retroviral-like aspartic protease 1	ASPRV1	sp|Q53RT3|APRV1_HUMAN Retroviral-like aspartic protease 1 OS=Homo sapiens OX=9606 GN=ASPRV1 PE=1 SV=1	1	3.8	36.991	6.1814	1030900	1	protein processing [GO:0016485]; skin development [GO:0043588]	membrane [GO:0016020]	aspartic-type endopeptidase activity [GO:0004190]
Q5QPA5	28S ribosomal protein S18a, mitochondrial	MRPS18A	tr|Q5QPA5|Q5QPA5_HUMAN Mitochondrial ribosomal protein S18A (Fragment) OS=Homo sapiens OX=9606 GN=MRPS18A PE=1 SV=9;sp|Q9NVS2|RT18A_HUMAN 39S ribosomal protein S18a, mitochondrial OS=Homo sapiens OX=9606 GN=MRPS18A PE=1 SV=1	1	3.4	29.613	6.7437	168910	1	translation [GO:0006412]	mitochondrion [GO:0005739]; ribonucleoprotein complex [GO:1990904]; ribosome [GO:0005840]	structural constituent of ribosome [GO:0003735]
Q5SY68	Protein S100-A7-like 2	S100A7L2	sp|Q5SY68|S1A7B_HUMAN Protein S100-A7-like 2 OS=Homo sapiens OX=9606 GN=S100A7L2 PE=1 SV=1	1	11.9	11.302	6.081	4454700	1		cytoplasm [GO:0005737]; extracellular space [GO:0005615]	calcium ion binding [GO:0005509]; calcium-dependent protein binding [GO:0048306]
Q5SZR1	39S ribosomal protein L9, mitochondrial	MRPL9	tr|Q5SZR1|Q5SZR1_HUMAN 39S ribosomal protein L9, mitochondrial OS=Homo sapiens OX=9606 GN=MRPL9 PE=1 SV=1;sp|Q9BYD2|RM09_HUMAN 39S ribosomal protein L9, mitochondrial OS=Homo sapiens OX=9606 GN=MRPL9 PE=1 SV=2	1	3.4	26.184	6.6717	881800	1	translation [GO:0006412]	mitochondrion [GO:0005739]; ribonucleoprotein complex [GO:1990904]; ribosome [GO:0005840]	structural constituent of ribosome [GO:0003735]
Q5T2N8	ATPase family AAA domain-containing protein 3C;ATPase family AAA domain-containing protein 3B	ATAD3C;ATAD3B	sp|Q5T2N8|ATD3C_HUMAN ATPase family AAA domain-containing protein 3C OS=Homo sapiens OX=9606 GN=ATAD3C PE=2 SV=2;sp|Q5T9A4|ATD3B_HUMAN ATPase family AAA domain-containing protein 3B OS=Homo sapiens OX=9606 GN=ATAD3B PE=1 SV=1	1	1.7	46.379	7.4112	7559200	14	mitochondrion organization [GO:0007005]	mitochondrion [GO:0005739]	ATP binding [GO:0005524]; ATP hydrolysis activity [GO:0016887]
Q5W0B1	RING finger protein 219	RNF219	sp|Q5W0B1|OBI1_HUMAN ORC ubiquitin ligase 1 OS=Homo sapiens OX=9606 GN=OBI1 PE=1 SV=1	5	8.5	81.116	33.535	1126200	6	protein autoubiquitination [GO:0051865]; protein monoubiquitination [GO:0006513]; regulation of DNA replication [GO:0006275]	chromatin [GO:0000785]	chromatin binding [GO:0003682]; metal ion binding [GO:0046872]; ubiquitin-protein transferase activity [GO:0004842]
Q71U36	Tubulin alpha-1A chain;Tubulin alpha-1C chain;Tubulin alpha-3E chain;Tubulin alpha-8 chain	TUBA1A;TUBA1C;TUBA3E;TUBA8	sp|Q71U36|TBA1A_HUMAN Tubulin alpha-1A chain OS=Homo sapiens OX=9606 GN=TUBA1A PE=1 SV=1;tr|F5H5D3|F5H5D3_HUMAN Tubulin alpha chain OS=Homo sapiens OX=9606 GN=TUBA1C PE=1 SV=1;sp|Q9BQE3|TBA1C_HUMAN Tubulin alpha-1C chain OS=Homo sapiens OX=9606 GN=TUBA1C P	1	22.2	50.135	6.2011	706240	1	adult locomotory behavior [GO:0008344]; cell division [GO:0051301]; cellular response to calcium ion [GO:0071277]; centrosome cycle [GO:0007098]; cerebellar cortex morphogenesis [GO:0021696]; cerebral cortex development [GO:0021987]; cytoskeleton-dependent intracellular transport [GO:0030705]; dentate gyrus development [GO:0021542]; forebrain morphogenesis [GO:0048853]; gene expression [GO:001046…	axonemal microtubule [GO:0005879]; condensed chromosome [GO:0000793]; cytoplasm [GO:0005737]; cytoplasmic ribonucleoprotein granule [GO:0036464]; cytosol [GO:0005829]; extracellular exosome [GO:0070062]; microtubule [GO:0005874]; microtubule cytoskeleton [GO:0015630]; neuromuscular junction [GO:0031594]; nucleus [GO:0005634]; plasma membrane [GO:0005886]; recycling endosome [GO:0055037]	GTP binding [GO:0005525]; hydrolase activity [GO:0016787]; identical protein binding [GO:0042802]; metal ion binding [GO:0046872]; protein heterodimerization activity [GO:0046982]; protein-containing complex binding [GO:0044877]; structural constituent of cytoskeleton [GO:0005200]; structural molecule activity [GO:0005198]
Q8IXM3	39S ribosomal protein L41, mitochondrial	MRPL41	sp|Q8IXM3|RM41_HUMAN 39S ribosomal protein L41, mitochondrial OS=Homo sapiens OX=9606 GN=MRPL41 PE=1 SV=1	2	12.4	15.383	12.164	2518200	1	apoptotic process [GO:0006915]; mitochondrial translation [GO:0032543]; translation [GO:0006412]	mitochondrial inner membrane [GO:0005743]; mitochondrial large ribosomal subunit [GO:0005762]; mitochondrion [GO:0005739]; ribonucleoprotein complex [GO:1990904]	RNA binding [GO:0003723]; structural constituent of ribosome [GO:0003735]
Q8IYB1	Protein MB21D2	MB21D2	sp|Q8IYB1|M21D2_HUMAN Nucleotidyltransferase MB21D2 OS=Homo sapiens OX=9606 GN=MB21D2 PE=1 SV=3	6	15.7	55.8	36.975	608680	6			cadherin binding [GO:0045296]; nucleotidyltransferase activity [GO:0016779]; protein-containing complex binding [GO:0044877]
Q8N5N7	39S ribosomal protein L50, mitochondrial	MRPL50	sp|Q8N5N7|RM50_HUMAN 39S ribosomal protein L50, mitochondrial OS=Homo sapiens OX=9606 GN=MRPL50 PE=1 SV=2	2	16.5	18.325	12.354	166750	2	mitochondrial translation [GO:0032543]	cytosol [GO:0005829]; mitochondrial inner membrane [GO:0005743]; mitochondrial large ribosomal subunit [GO:0005762]; mitochondrion [GO:0005739]
Q8NHH1	Tubulin polyglutamylase TTLL11	TTLL11	sp|Q8NHH1|TTL11_HUMAN Tubulin polyglutamylase TTLL11 OS=Homo sapiens OX=9606 GN=TTLL11 PE=1 SV=2	1	1.1	87.611	6.0548	363950	1	microtubule cytoskeleton organization [GO:0000226]; microtubule severing [GO:0051013]; protein modification process [GO:0036211]	ciliary basal body [GO:0036064]; cilium [GO:0005929]; cytosol [GO:0005829]; microtubule [GO:0005874]	ATP binding [GO:0005524]; metal ion binding [GO:0046872]; tubulin binding [GO:0015631]; tubulin-glutamic acid ligase activity [GO:0070740]
Q8TAE8	Growth arrest and DNA damage-inducible proteins-interacting protein 1	GADD45GIP1	sp|Q8TAE8|G45IP_HUMAN Growth arrest and DNA damage-inducible proteins-interacting protein 1 OS=Homo sapiens OX=9606 GN=GADD45GIP1 PE=1 SV=1	3	19.4	25.384	18.271	1416400	3	mitochondrial translation [GO:0032543]	mitochondrial inner membrane [GO:0005743]; mitochondrial large ribosomal subunit [GO:0005762]; mitochondrial matrix [GO:0005759]; mitochondrion [GO:0005739]; nucleoplasm [GO:0005654]
X6RDA4	Paraspeckle component 1	PSPC1	tr|X6RDA4|X6RDA4_HUMAN Paraspeckle component 1 (Fragment) OS=Homo sapiens OX=9606 GN=PSPC1 PE=1 SV=1;sp|Q8WXF1|PSPC1_HUMAN Paraspeckle component 1 OS=Homo sapiens OX=9606 GN=PSPC1 PE=1 SV=1	1	6.9	27.274	6.2001	479370	1		cytoplasm [GO:0005737]; nuclear matrix [GO:0016363]; nuclear speck [GO:0016607]; nucleolus [GO:0005730]	RNA binding [GO:0003723]
Q96A35	39S ribosomal protein L24, mitochondrial	MRPL24	sp|Q96A35|RM24_HUMAN 39S ribosomal protein L24, mitochondrial OS=Homo sapiens OX=9606 GN=MRPL24 PE=1 SV=1;tr|X6RHI2|X6RHI2_HUMAN Mitochondrial ribosomal protein L24 (Fragment) OS=Homo sapiens OX=9606 GN=MRPL24 PE=1 SV=7;tr|X6RJ73|X6RJ73_HUMAN Mitochondrial	2	10.6	24.915	12.41	903550	2	mitochondrial translation [GO:0032543]; translation [GO:0006412]	mitochondrial inner membrane [GO:0005743]; mitochondrial large ribosomal subunit [GO:0005762]; mitochondrion [GO:0005739]	RNA binding [GO:0003723]; structural constituent of ribosome [GO:0003735]
Q96DV4	39S ribosomal protein L38, mitochondrial	MRPL38	sp|Q96DV4|RM38_HUMAN 39S ribosomal protein L38, mitochondrial OS=Homo sapiens OX=9606 GN=MRPL38 PE=1 SV=2	7	24.5	44.596	45.475	2133100	8	mitochondrial translation [GO:0032543]	cytosol [GO:0005829]; mitochondrial inner membrane [GO:0005743]; mitochondrial large ribosomal subunit [GO:0005762]; mitochondrion [GO:0005739]
Q96HS1	Serine/threonine-protein phosphatase PGAM5, mitochondrial	PGAM5	sp|Q96HS1|PGAM5_HUMAN Serine/threonine-protein phosphatase PGAM5, mitochondrial OS=Homo sapiens OX=9606 GN=PGAM5 PE=1 SV=2	1	4.2	32.004	6.493	249070	2	macroautophagy [GO:0016236]; necroptotic process [GO:0070266]; negative regulation of cold-induced thermogenesis [GO:0120163]; positive regulation of mitochondrial fission [GO:0090141]	mitochondrial inner membrane [GO:0005743]; mitochondrial outer membrane [GO:0005741]; mitochondrion [GO:0005739]	GTPase activator activity [GO:0005096]; myosin phosphatase activity [GO:0017018]; phosphatase activity [GO:0016791]; protein serine/threonine phosphatase activity [GO:0004722]; protein-containing complex binding [GO:0044877]
Q96M27	Protein PRRC1	PRRC1	sp|Q96M27|PRRC1_HUMAN Protein PRRC1 OS=Homo sapiens OX=9606 GN=PRRC1 PE=1 SV=1	1	3.4	46.701	6.1375	0	1		cytoplasm [GO:0005737]; Golgi apparatus [GO:0005794]	protein kinase A regulatory subunit binding [GO:0034237]
Q96P63	Serpin B12	SERPINB12	sp|Q96P63|SPB12_HUMAN Serpin B12 OS=Homo sapiens OX=9606 GN=SERPINB12 PE=1 SV=1	2	6.4	46.276	13.204	1156500	1	hematopoietic progenitor cell differentiation [GO:0002244]; negative regulation of protein catabolic process [GO:0042177]	collagen-containing extracellular matrix [GO:0062023]; cornified envelope [GO:0001533]; cytoplasm [GO:0005737]; extracellular space [GO:0005615]; ficolin-1-rich granule membrane [GO:0101003]; plasma membrane [GO:0005886]	enzyme binding [GO:0019899]; serine-type endopeptidase inhibitor activity [GO:0004867]
Q96QH2	PML-RARA-regulated adapter molecule 1	PRAM1	sp|Q96QH2|PRAM_HUMAN PML-RARA-regulated adapter molecule 1 OS=Homo sapiens OX=9606 GN=PRAM1 PE=1 SV=3	2	3.4	73.968	11.499	904230	3	integrin-mediated signaling pathway [GO:0007229]; protein localization to plasma membrane [GO:0072659]; regulation of neutrophil degranulation [GO:0043313]; T cell receptor signaling pathway [GO:0050852]	plasma membrane [GO:0005886]; protein-containing complex [GO:0032991]	lipid binding [GO:0008289]; protein kinase binding [GO:0019901]
Q96RL7	Vacuolar protein sorting-associated protein 13A	VPS13A	sp|Q96RL7|VP13A_HUMAN Intermembrane lipid transfer protein VPS13A OS=Homo sapiens OX=9606 GN=VPS13A PE=1 SV=2	1	0.5	360.27	5.9906	78678	4	autophagy [GO:0006914]; flagellated sperm motility [GO:0030317]; Golgi to endosome transport [GO:0006895]; lipid transport [GO:0006869]; locomotory behavior [GO:0007626]; lysosomal protein catabolic process [GO:1905146]; nervous system development [GO:0007399]; protein localization [GO:0008104]; protein retention in Golgi apparatus [GO:0045053]; protein targeting to vacuole [GO:0006623]; social b…	cytosol [GO:0005829]; endoplasmic reticulum membrane [GO:0005789]; endosome membrane [GO:0010008]; Golgi apparatus [GO:0005794]; lipid droplet [GO:0005811]; lysosomal membrane [GO:0005765]; mitochondria-associated endoplasmic reticulum membrane contact site [GO:0044233]; mitochondrial membrane [GO:0031966]; mitochondrial outer membrane [GO:0005741]; neuronal dense core vesicle lumen [GO:0099013];…
Q99988	Growth/differentiation factor 15	GDF15	sp|Q99988|GDF15_HUMAN Growth/differentiation factor 15 OS=Homo sapiens OX=9606 GN=GDF15 PE=1 SV=3	1	2.3	34.14	7.0741	0	1	cell-cell signaling [GO:0007267]; cellular response to chemical stress [GO:0062197]; GDF15-GFRAL signaling pathway [GO:0160144]; negative regulation of appetite [GO:0032099]; negative regulation of growth hormone receptor signaling pathway [GO:0060400]; negative regulation of leukocyte migration [GO:0002686]; negative regulation of multicellular organism growth [GO:0040015]; negative regulation o…	cytoplasm [GO:0005737]; extracellular exosome [GO:0070062]; extracellular region [GO:0005576]; extracellular space [GO:0005615]; Golgi apparatus [GO:0005794]; nucleus [GO:0005634]	cytokine activity [GO:0005125]; growth factor activity [GO:0008083]; hormone activity [GO:0005179]; protein homodimerization activity [GO:0042803]
Q9BQA1	Methylosome protein 50	WDR77	sp|Q9BQA1|MEP50_HUMAN Methylosome protein 50 OS=Homo sapiens OX=9606 GN=WDR77 PE=1 SV=1;tr|H0Y711|H0Y711_HUMAN WD repeat domain 77 (Fragment) OS=Homo sapiens OX=9606 GN=WDR77 PE=1 SV=1	8	41.8	36.724	98.547	124060000	15	epithelial cell proliferation involved in prostate gland development [GO:0060767]; negative regulation of epithelial cell proliferation involved in prostate gland development [GO:0060770]; oocyte axis specification [GO:0007309]; positive regulation of cell population proliferation [GO:0008284]; positive regulation of mRNA splicing, via spliceosome [GO:0048026]; protein polyubiquitination [GO:0000…	Cul4B-RING E3 ubiquitin ligase complex [GO:0031465]; cytoplasm [GO:0005737]; cytosol [GO:0005829]; Golgi apparatus [GO:0005794]; methylosome [GO:0034709]; nucleoplasm [GO:0005654]; nucleus [GO:0005634]	methyl-CpG binding [GO:0008327]; nuclear receptor coactivator activity [GO:0030374]; ubiquitin-like ligase-substrate adaptor activity [GO:1990756]
Q9BRS2	Serine/threonine-protein kinase RIO1	RIOK1	sp|Q9BRS2|RIOK1_HUMAN Serine/threonine-protein kinase RIO1 OS=Homo sapiens OX=9606 GN=RIOK1 PE=1 SV=2	4	10.6	65.582	23.422	320070	3	maturation of SSU-rRNA [GO:0030490]; positive regulation of rRNA processing [GO:2000234]; ribosomal small subunit biogenesis [GO:0042274]	cytosol [GO:0005829]; methyltransferase complex [GO:0034708]; nucleoplasm [GO:0005654]; preribosome, small subunit precursor [GO:0030688]	ATP binding [GO:0005524]; hydrolase activity [GO:0016787]; metal ion binding [GO:0046872]; protein serine kinase activity [GO:0106310]; protein serine/threonine kinase activity [GO:0004674]
Q9BYD1	39S ribosomal protein L13, mitochondrial	MRPL13	sp|Q9BYD1|RM13_HUMAN 39S ribosomal protein L13, mitochondrial OS=Homo sapiens OX=9606 GN=MRPL13 PE=1 SV=1;tr|E5RJI7|E5RJI7_HUMAN Mitochondrial ribosomal protein L13 (Fragment) OS=Homo sapiens OX=9606 GN=MRPL13 PE=1 SV=8	5	33.7	20.692	32.568	1667000	4	mitochondrial translation [GO:0032543]; negative regulation of translation [GO:0017148]; translation [GO:0006412]	mitochondrial inner membrane [GO:0005743]; mitochondrial large ribosomal subunit [GO:0005762]; mitochondrial ribosome [GO:0005761]; mitochondrion [GO:0005739]; ribosome [GO:0005840]	mRNA binding [GO:0003729]; RNA binding [GO:0003723]; structural constituent of ribosome [GO:0003735]
Q9BZE1	39S ribosomal protein L37, mitochondrial	MRPL37	sp|Q9BZE1|RM37_HUMAN 39S ribosomal protein L37, mitochondrial OS=Homo sapiens OX=9606 GN=MRPL37 PE=1 SV=2;tr|S4R369|S4R369_HUMAN Mitochondrial ribosomal protein L37 OS=Homo sapiens OX=9606 GN=MRPL37 PE=1 SV=1	10	33.1	48.117	64.919	1857800	8	mitochondrial translation [GO:0032543]; translation [GO:0006412]	mitochondrial inner membrane [GO:0005743]; mitochondrial large ribosomal subunit [GO:0005762]; mitochondrial ribosome [GO:0005761]; mitochondrion [GO:0005739]	RNA binding [GO:0003723]; structural constituent of ribosome [GO:0003735]
Q9H0U6	39S ribosomal protein L18, mitochondrial	MRPL18	sp|Q9H0U6|RM18_HUMAN 39S ribosomal protein L18, mitochondrial OS=Homo sapiens OX=9606 GN=MRPL18 PE=1 SV=1	1	7.2	20.576	6.2009	660970	1	mitochondrial translation [GO:0032543]; rRNA import into mitochondrion [GO:0035928]; translation [GO:0006412]	extracellular space [GO:0005615]; mitochondrial inner membrane [GO:0005743]; mitochondrial large ribosomal subunit [GO:0005762]; mitochondrial ribosome [GO:0005761]; mitochondrion [GO:0005739]	5S rRNA binding [GO:0008097]; structural constituent of ribosome [GO:0003735]
Q9H9J2	39S ribosomal protein L44, mitochondrial	MRPL44	sp|Q9H9J2|RM44_HUMAN 39S ribosomal protein L44, mitochondrial OS=Homo sapiens OX=9606 GN=MRPL44 PE=1 SV=1	4	19.3	37.535	29.583	122980	4	mitochondrial translation [GO:0032543]; mitochondrial translational elongation [GO:0070125]; RNA processing [GO:0006396]	microprocessor complex [GO:0070877]; mitochondrial inner membrane [GO:0005743]; mitochondrial large ribosomal subunit [GO:0005762]; mitochondrion [GO:0005739]; nuclear body [GO:0016604]; nucleoplasm [GO:0005654]; nucleus [GO:0005634]; plasma membrane [GO:0005886]	double-stranded RNA binding [GO:0003725]; endonuclease activity [GO:0004519]; RNA binding [GO:0003723]
Q9HD33	39S ribosomal protein L47, mitochondrial	MRPL47	sp|Q9HD33|RM47_HUMAN 39S ribosomal protein L47, mitochondrial OS=Homo sapiens OX=9606 GN=MRPL47 PE=1 SV=2	3	11.2	29.45	17.694	1253300	2	mitochondrial translation [GO:0032543]	mitochondrial inner membrane [GO:0005743]; mitochondrial large ribosomal subunit [GO:0005762]; mitochondrion [GO:0005739]	structural constituent of ribosome [GO:0003735]
Q9NP92	28S ribosomal protein S30, mitochondrial	MRPS30	sp|Q9NP92|RT30_HUMAN 39S ribosomal protein S30, mitochondrial OS=Homo sapiens OX=9606 GN=MRPS30 PE=1 SV=2	4	13	50.364	25.951	453510	6	apoptotic process [GO:0006915]; mitochondrial translation [GO:0032543]	mitochondrial inner membrane [GO:0005743]; mitochondrial large ribosomal subunit [GO:0005762]; mitochondrion [GO:0005739]	RNA binding [GO:0003723]; structural constituent of ribosome [GO:0003735]
Q9Y230	RuvB-like 2	RUVBL2	sp|Q9Y230|RUVB2_HUMAN RuvB-like 2 OS=Homo sapiens OX=9606 GN=RUVBL2 PE=1 SV=3	1	2.4	51.156	5.9739	744810	1	box C/D snoRNP assembly [GO:0000492]; cellular response to estradiol stimulus [GO:0071392]; cellular response to UV [GO:0034644]; chromatin remodeling [GO:0006338]; DNA recombination [GO:0006310]; DNA repair [GO:0006281]; establishment of protein localization to chromatin [GO:0071169]; negative regulation of canonical Wnt signaling pathway [GO:0090090]; positive regulation of DNA repair [GO:00457…	centrosome [GO:0005813]; cytoplasm [GO:0005737]; cytosol [GO:0005829]; dynein axonemal particle [GO:0120293]; euchromatin [GO:0000791]; extracellular exosome [GO:0070062]; Ino80 complex [GO:0031011]; membrane [GO:0016020]; MLL1 complex [GO:0071339]; NuA4 histone acetyltransferase complex [GO:0035267]; nuclear matrix [GO:0016363]; nucleoplasm [GO:0005654]; nucleosome [GO:0000786]; nucleus [GO:0005…	ADP binding [GO:0043531]; ATP binding [GO:0005524]; ATP hydrolysis activity [GO:0016887]; ATPase binding [GO:0051117]; beta-catenin binding [GO:0008013]; chromatin DNA binding [GO:0031490]; DNA helicase activity [GO:0003678]; identical protein binding [GO:0042802]; promoter-enhancer loop anchoring activity [GO:0140585]; protein homodimerization activity [GO:0042803]; RNA polymerase II cis-regulat…

## Sheet: IgG
Protein IDs	Protein names	Gene names	Fasta headers	Unique peptides IgG	Sequence coverage [%]	Mol. weight [kDa]	Score	iBAQ IgG	MS/MS count	Gene Ontology (biological process)	Gene Ontology (cellular component)	Gene Ontology (molecular function)
A0A140T940	MutS protein homolog 5	MSH5	tr|A0A140T940|A0A140T940_HUMAN MutS protein homolog 5 (Fragment) OS=Homo sapiens OX=9606 GN=MSH5 PE=1 SV=1;tr|A0A0G2JIC1|A0A0G2JIC1_HUMAN MutS protein homolog 5 (Fragment) OS=Homo sapiens OX=9606 GN=MSH5 PE=1 SV=1;tr|A2ABE9|A2ABE9_HUMAN MutS homolog 5 (Fra	1	7.8	12.929	6.0476	2130500	3	mismatch repair [GO:0006298]		ATP binding [GO:0005524]; mismatched DNA binding [GO:0030983]
A2NJV5	Ig kappa chain V-II region RPMI 6410;Ig kappa chain V-II region FR;Ig kappa chain V-II region Cum	IGKV A18;IGKV2D-26;IGKV2D-30;IGKV2D-29;IGKV2D-28;IGKV2-40	sp|A2NJV5|KV229_HUMAN Immunoglobulin kappa variable 2-29 OS=Homo sapiens OX=9606 GN=IGKV2-29 PE=3 SV=2;sp|A0A0A0MRZ7|KVD26_HUMAN Immunoglobulin kappa variable 2D-26 OS=Homo sapiens OX=9606 GN=IGKV2D-26 PE=3 SV=1;sp|A0A075B6S6|KVD30_HUMAN Immunoglobulin kap	1	10.8	13.085	7.9203	2846400	7	adaptive immune response [GO:0002250]; immune response [GO:0006955]	extracellular region [GO:0005576]; extracellular space [GO:0005615]; immunoglobulin complex [GO:0019814]; plasma membrane [GO:0005886]
A0A7P0TBC2	Endoplasmin	HSP90B1	tr|A0A7P0TBC2|A0A7P0TBC2_HUMAN Heat shock protein 90 beta family member 1 OS=Homo sapiens OX=9606 GN=HSP90B1 PE=1 SV=1;tr|A0A7P0TAY2|A0A7P0TAY2_HUMAN Heat shock protein 90 beta family member 1 OS=Homo sapiens OX=9606 GN=HSP90B1 PE=1 SV=1;tr|A0A7P0T917|A0A7	2	8	53.079	11.663	40353	2	regulation of macromolecule metabolic process [GO:0060255]		ATP binding [GO:0005524]; ATP hydrolysis activity [GO:0016887]; ATP-dependent protein folding chaperone [GO:0140662]; unfolded protein binding [GO:0051082]
A0A804HI60	Alstrom syndrome protein 1	ALMS1	tr|A0A804HI60|A0A804HI60_HUMAN ALMS1 centrosome and basal body associated protein (Fragment) OS=Homo sapiens OX=9606 GN=ALMS1 PE=1 SV=1;tr|A0A804HKC0|A0A804HKC0_HUMAN ALMS1 centrosome and basal body associated protein (Fragment) OS=Homo sapiens OX=9606 GN=	1	9.3	24.04	5.9907	0	1
A0A7I2V3H3	Putative elongation factor 1-alpha-like 3;Elongation factor 1-alpha 1;Elongation factor 1-alpha	EEF1A1;EEF1A1P5	tr|A0A7I2V3H3|A0A7I2V3H3_HUMAN Elongation factor 1-alpha OS=Homo sapiens OX=9606 GN=EEF1A1 PE=1 SV=1;tr|A0A7I2V5N4|A0A7I2V5N4_HUMAN Elongation factor 1-alpha OS=Homo sapiens OX=9606 GN=EEF1A1 PE=1 SV=1;tr|A0A7I2V659|A0A7I2V659_HUMAN Elongation factor 1-alp	2	9.6	40.853	12.309	553190	2			GTP binding [GO:0005525]; GTPase activity [GO:0003924]; translation elongation factor activity [GO:0003746]
A0A087WZ02		DGKH	tr|A0A087WZ02|A0A087WZ02_HUMAN Diacylglycerol kinase eta (Fragment) OS=Homo sapiens OX=9606 GN=DGKH PE=1 SV=1	1	11.3	6.1748	5.9774	19630000	1
F8WF55	CDK5 regulatory subunit-associated protein 2	CDK5RAP2	tr|F8WF55|F8WF55_HUMAN CDK5 regulatory subunit-associated protein 2 OS=Homo sapiens OX=9606 GN=CDK5RAP2 PE=1 SV=1;tr|F8WCI3|F8WCI3_HUMAN CDK5 regulatory subunit-associated protein 2 OS=Homo sapiens OX=9606 GN=CDK5RAP2 PE=1 SV=1;tr|A0A8I5QJG6|A0A8I5QJG6_HUM	1	3.7	52.338	5.8629	13426	0	microtubule cytoskeleton organization [GO:0000226]	Golgi apparatus [GO:0005794]; microtubule organizing center [GO:0005815]	calmodulin binding [GO:0005516]
B7ZLQ5	Probable global transcription activator SNF2L1	SMARCA1	tr|B7ZLQ5|B7ZLQ5_HUMAN SMARCA1 protein OS=Homo sapiens OX=9606 GN=SMARCA1 PE=1 SV=1;tr|A0A0A0MRP6|A0A0A0MRP6_HUMAN SWI/SNF related, matrix associated, actin dependent regulator of chromatin, subfamily a, member 1 OS=Homo sapiens OX=9606 GN=SMARCA1 PE=1 SV=	1	1.3	124.33	6.2455	2800700	0	brain development [GO:0007420]; neuron differentiation [GO:0030182]; regulation of neural precursor cell proliferation [GO:2000177]	chromatin [GO:0000785]; intracellular membrane-bounded organelle [GO:0043231]; nucleoplasm [GO:0005654]	ATP binding [GO:0005524]; ATP-dependent chromatin remodeler activity [GO:0140658]; DNA binding [GO:0003677]; hydrolase activity [GO:0016787]; nucleosome binding [GO:0031491]
A0A0A0MS07	Ig gamma-1 chain C region	IGHG1	tr|A0A0A0MS07|A0A0A0MS07_HUMAN Immunoglobulin heavy constant gamma 1 (Fragment) OS=Homo sapiens OX=9606 GN=IGHG1 PE=1 SV=1;tr|A0A0A0MS08|A0A0A0MS08_HUMAN Immunoglobulin heavy constant gamma 1 (Fragment) OS=Homo sapiens OX=9606 GN=IGHG1 PE=1 SV=1;sp|P01857|	1	12.9	31.983	20.271	1403800	3	adaptive immune response [GO:0002250]	immunoglobulin complex [GO:0019814]; plasma membrane [GO:0005886]
F5GY05	Constitutive coactivator of peroxisome proliferator-activated receptor gamma	FAM120B	tr|F5GY05|F5GY05_HUMAN Constitutive coactivator of peroxisome proliferator-activated receptor gamma OS=Homo sapiens OX=9606 GN=FAM120B PE=1 SV=1;tr|A0A0D9SEJ5|A0A0D9SEJ5_HUMAN Constitutive coactivator of peroxisome proliferator-activated receptor gamma OS=	1	1.3	106.12	5.8539	134820	1
A0A0G2JIW1	Heat shock 70 kDa protein 1B;Heat shock 70 kDa protein 1A;Heat shock 70 kDa protein 6	HSPA1B;HSPA1A;HSPA6	tr|A0A0G2JIW1|A0A0G2JIW1_HUMAN Heat shock 70 kDa protein 1B OS=Homo sapiens OX=9606 GN=HSPA1B PE=1 SV=1;sp|P0DMV9|HS71B_HUMAN Heat shock 70 kDa protein 1B OS=Homo sapiens OX=9606 GN=HSPA1B PE=1 SV=1;sp|P0DMV8|HS71A_HUMAN Heat shock 70 kDa protein 1A OS=Hom	4	11.8	70.108	37.955	507440	6		centrosome [GO:0005813]; cytoplasm [GO:0005737]	ATP binding [GO:0005524]; ATP-dependent protein folding chaperone [GO:0140662]
A0A0G2JNZ5	Glucosylceramidase	GBA	tr|A0A0G2JNZ5|A0A0G2JNZ5_HUMAN Glucosylceramidase OS=Homo sapiens OX=9606 GN=GBA1 PE=1 SV=1;tr|A0A0G2JLB3|A0A0G2JLB3_HUMAN Glucosylceramidase OS=Homo sapiens OX=9606 GN=GBA1 PE=1 SV=1;sp|P04062|GBA1_HUMAN Lysosomal acid glucosylceramidase OS=Homo sapiens O	1	3.1	50.263	8.3908	100620	1	cholesterol metabolic process [GO:0008203]; sphingolipid metabolic process [GO:0006665]	lysosomal membrane [GO:0005765]	galactosylceramidase activity [GO:0004336]; glucosylceramidase activity [GO:0004348]; glycosyltransferase activity [GO:0016757]; steryl-beta-glucosidase activity [GO:0050295]
A0A2R8Y6L0	Dual specificity protein phosphatase CDC14A	CDC14A	tr|A0A2R8Y6L0|A0A2R8Y6L0_HUMAN Cell division cycle 14A OS=Homo sapiens OX=9606 GN=CDC14A PE=1 SV=1;tr|A0A0U1RQX7|A0A0U1RQX7_HUMAN Cell division cycle 14A OS=Homo sapiens OX=9606 GN=CDC14A PE=1 SV=1;tr|A0A2R8YDJ8|A0A2R8YDJ8_HUMAN Cell division cycle 14A OS=	1	1.3	61.55	6.8163	0	1		cytosol [GO:0005829]; intracellular non-membrane-bounded organelle [GO:0043232]; nuclear body [GO:0016604]; nucleoplasm [GO:0005654]	myosin phosphatase activity [GO:0017018]
A0A1B0GTB2			sp|A0A1B0GTB2|TUNAR_HUMAN Protein TUNAR OS=Homo sapiens OX=9606 GN=TUNAR PE=1 SV=2;tr|A0A7I2V4K3|A0A7I2V4K3_HUMAN HCG2038094, isoform CRA_b OS=Homo sapiens OX=9606 GN=TUNAR PE=4 SV=1	1	33.3	5.3602	6.3626	7096800	1	endoplasmic reticulum calcium ion homeostasis [GO:0032469]; negative regulation of neuron differentiation [GO:0045665]; neuron projection morphogenesis [GO:0048812]; positive regulation of insulin secretion involved in cellular response to glucose stimulus [GO:0035774]; regulation of cytosolic calcium ion concentration [GO:0051480]	endoplasmic reticulum [GO:0005783]; endoplasmic reticulum membrane [GO:0005789]	ATPase binding [GO:0051117]
H7C469	Cathepsin D;Cathepsin D light chain;Cathepsin D heavy chain	CTSD	tr|H7C469|H7C469_HUMAN Peptidase A1 domain-containing protein (Fragment) OS=Homo sapiens OX=9606 PE=1 SV=7;tr|F8W787|F8W787_HUMAN Cathepsin D OS=Homo sapiens OX=9606 GN=CTSD PE=1 SV=2;tr|A0A1B0GW44|A0A1B0GW44_HUMAN Cathepsin D OS=Homo sapiens OX=9606 GN=CT	1	5.4	35.785	6.7434	321320	2	proteolysis [GO:0006508]	lysosome [GO:0005764]	aspartic-type endopeptidase activity [GO:0004190]
E7ESW5	Rho GTPase-activating protein 21	ARHGAP21	tr|E7ESW5|E7ESW5_HUMAN Rho GTPase activating protein 21 (Fragment) OS=Homo sapiens OX=9606 GN=ARHGAP21 PE=1 SV=1;tr|A0A1B0GV73|A0A1B0GV73_HUMAN Rho GTPase activating protein 21 OS=Homo sapiens OX=9606 GN=ARHGAP21 PE=1 SV=1;tr|A0A805TBS0|A0A805TBS0_HUMAN Rh	1	1.1	125.62	5.9216	0	2		cytoplasm [GO:0005737]; cytoskeleton [GO:0005856]
H7C1I8	Probable C-mannosyltransferase DPY19L1	DPY19L1	tr|H7C1I8|H7C1I8_HUMAN Dpy-19 like C-mannosyltransferase 1 (Fragment) OS=Homo sapiens OX=9606 GN=DPY19L1 PE=1 SV=1;tr|A0A8J9BZN9|A0A8J9BZN9_HUMAN Dpy-19 like C-mannosyltransferase 1 (Fragment) OS=Homo sapiens OX=9606 GN=DPY19L1 PE=1 SV=1;tr|A0A8I5KPK9|A0A8	1	9.2	23.799	7.8696	624030	0		membrane [GO:0016020]
A0A4W9A917	Ig gamma-3 chain C region;Ig gamma-2 chain C region;Ig gamma-4 chain C region	IGHG3;IGHG2;IGHG4	tr|A0A4W9A917|A0A4W9A917_HUMAN Immunoglobulin heavy constant gamma 3 (Fragment) OS=Homo sapiens OX=9606 GN=IGHG3 PE=1 SV=1;tr|A0A286YES1|A0A286YES1_HUMAN Immunoglobulin heavy constant gamma 3 (G3m marker) (Fragment) OS=Homo sapiens OX=9606 GN=IGHG3 PE=1 SV	1	8.8	41.215	6.833	139580	0	adaptive immune response [GO:0002250]; antibacterial humoral response [GO:0019731]; B cell receptor signaling pathway [GO:0050853]; complement activation, classical pathway [GO:0006958]	blood microparticle [GO:0072562]; extracellular exosome [GO:0070062]; extracellular region [GO:0005576]; extracellular space [GO:0005615]; IgG immunoglobulin complex [GO:0071735]; immunoglobulin complex, circulating [GO:0042571]; plasma membrane [GO:0005886]	antigen binding [GO:0003823]; immunoglobulin receptor binding [GO:0034987]
A0A286YEY1	Ig alpha-1 chain C region	IGHA1	tr|A0A286YEY1|A0A286YEY1_HUMAN Immunoglobulin heavy constant alpha 1 (Fragment) OS=Homo sapiens OX=9606 GN=IGHA1 PE=1 SV=1;sp|P01876|IGHA1_HUMAN Immunoglobulin heavy constant alpha 1 OS=Homo sapiens OX=9606 GN=IGHA1 PE=1 SV=2	1	3.8	42.848	6.1302	183480	1	adaptive immune response [GO:0002250]; antibacterial humoral response [GO:0019731]; B cell receptor signaling pathway [GO:0050853]; complement activation, classical pathway [GO:0006958]; glomerular filtration [GO:0003094]; immune response [GO:0006955]; positive regulation of respiratory burst [GO:0060267]	blood microparticle [GO:0072562]; extracellular exosome [GO:0070062]; extracellular region [GO:0005576]; extracellular space [GO:0005615]; IgA immunoglobulin complex [GO:0071745]; IgG immunoglobulin complex [GO:0071735]; immunoglobulin complex, circulating [GO:0042571]; monomeric IgA immunoglobulin complex [GO:0071748]; plasma membrane [GO:0005886]; secretory dimeric IgA immunoglobulin complex [G…	antigen binding [GO:0003823]
A0A2C9F2M8	Olfactory receptor 2AK2	OR2AK2	tr|A0A2C9F2M8|A0A2C9F2M8_HUMAN Olfactory receptor OS=Homo sapiens OX=9606 GN=OR2AK2 PE=3 SV=1;sp|Q8NG84|O2AK2_HUMAN Olfactory receptor 2AK2 OS=Homo sapiens OX=9606 GN=OR2AK2 PE=2 SV=2	1	2.2	36.157	6.2043	1168600	1		plasma membrane [GO:0005886]	G protein-coupled receptor activity [GO:0004930]; olfactory receptor activity [GO:0004984]
A0A2R8Y5P9	Protein Shroom3	SHROOM3	tr|A0A2R8Y5P9|A0A2R8Y5P9_HUMAN Shroom family member 3 OS=Homo sapiens OX=9606 GN=SHROOM3 PE=1 SV=1;sp|Q8TF72|SHRM3_HUMAN Protein Shroom3 OS=Homo sapiens OX=9606 GN=SHROOM3 PE=1 SV=2	1	0.5	208.05	34.601	413160	4		cytoplasm [GO:0005737]; microtubule [GO:0005874]	actin filament binding [GO:0051015]
P06733	Alpha-enolase;Enolase;Beta-enolase;Gamma-enolase	ENO1;ENO2;ENO3	sp|P06733|ENOA_HUMAN Alpha-enolase OS=Homo sapiens OX=9606 GN=ENO1 PE=1 SV=2;tr|A0A2R8Y6G6|A0A2R8Y6G6_HUMAN phosphopyruvate hydratase OS=Homo sapiens OX=9606 GN=ENO1 PE=1 SV=1;tr|A0A2R8Y798|A0A2R8Y798_HUMAN Enolase 1 OS=Homo sapiens OX=9606 GN=ENO1 PE=1 SV	2	6.9	47.168	15.981	347280	1	canonical glycolysis [GO:0061621]; gluconeogenesis [GO:0006094]; glycolytic process [GO:0006096]; negative regulation of cell growth [GO:0030308]; negative regulation of DNA-templated transcription [GO:0045892]; negative regulation of hypoxia-induced intrinsic apoptotic signaling pathway [GO:1903298]; negative regulation of transcription by RNA polymerase II [GO:0000122]; positive regulation of A…	cell cortex [GO:0005938]; cell surface [GO:0009986]; cytoplasm [GO:0005737]; cytosol [GO:0005829]; extracellular exosome [GO:0070062]; extracellular space [GO:0005615]; M band [GO:0031430]; membrane [GO:0016020]; nuclear outer membrane [GO:0005640]; nucleus [GO:0005634]; phosphopyruvate hydratase complex [GO:0000015]; plasma membrane [GO:0005886]	cadherin binding [GO:0045296]; DNA-binding transcription repressor activity, RNA polymerase II-specific [GO:0001227]; GTPase binding [GO:0051020]; magnesium ion binding [GO:0000287]; phosphopyruvate hydratase activity [GO:0004634]; protein homodimerization activity [GO:0042803]; RNA binding [GO:0003723]; RNA polymerase II transcription regulatory region sequence-specific DNA binding [GO:0000977];…
A0A384DVK4	Coiled-coil domain-containing protein R3HCC1L	R3HCC1L	tr|A0A384DVK4|A0A384DVK4_HUMAN R3H domain and coiled-coil containing 1 like OS=Homo sapiens OX=9606 GN=R3HCC1L PE=1 SV=1;sp|Q7Z5L2|R3HCL_HUMAN Coiled-coil domain-containing protein R3HCC1L OS=Homo sapiens OX=9606 GN=R3HCC1L PE=1 SV=3	1	2.7	86.293	5.8571	10070000	1
A0A384DVU0	Neuropathy target esterase	PNPLA6	tr|A0A384DVU0|A0A384DVU0_HUMAN Patatin like phospholipase domain containing 6 OS=Homo sapiens OX=9606 GN=PNPLA6 PE=1 SV=1;sp|Q8IY17|PLPL6_HUMAN Patatin-like phospholipase domain-containing protein 6 OS=Homo sapiens OX=9606 GN=PNPLA6 PE=1 SV=3	1	1	149.92	6.195	0	2	lipid catabolic process [GO:0016042]; phosphatidylcholine metabolic process [GO:0046470]	cytosol [GO:0005829]; endoplasmic reticulum [GO:0005783]; endoplasmic reticulum membrane [GO:0005789]	lysophospholipase activity [GO:0004622]; phosphatidyl phospholipase B activity [GO:0102545]
A0A3B3IRK2	Arachidonate 12-lipoxygenase, 12R-type	ALOX12B	tr|A0A3B3IRK2|A0A3B3IRK2_HUMAN Arachidonate 12-lipoxygenase, 12R type (Fragment) OS=Homo sapiens OX=9606 GN=ALOX12B PE=1 SV=1;sp|O75342|LX12B_HUMAN Arachidonate 12-lipoxygenase, 12R-type OS=Homo sapiens OX=9606 GN=ALOX12B PE=1 SV=1	1	3.1	44.337	7.5353	62450	1	icosanoid metabolic process [GO:0006690]; lipid oxidation [GO:0034440]; long-chain fatty acid metabolic process [GO:0001676]	cytosol [GO:0005829]; intracellular membrane-bounded organelle [GO:0043231]	metal ion binding [GO:0046872]; oxidoreductase activity, acting on single donors with incorporation of molecular oxygen, incorporation of two atoms of oxygen [GO:0016702]
A0A7I2V3K9	Insulin-degrading enzyme	IDE	tr|A0A7I2V3K9|A0A7I2V3K9_HUMAN Insulin degrading enzyme OS=Homo sapiens OX=9606 GN=IDE PE=1 SV=1;tr|B3KSB8|B3KSB8_HUMAN Insulin degrading enzyme OS=Homo sapiens OX=9606 GN=IDE PE=1 SV=1;tr|A0A7I2V2S1|A0A7I2V2S1_HUMAN Insulin degrading enzyme OS=Homo sapien	1	3	49.882	5.883	0	1			metal ion binding [GO:0046872]
A0A494BYR6	Kinesin-like protein KIF18B	KIF18B	tr|A0A494BYR6|A0A494BYR6_HUMAN Kinesin-like protein OS=Homo sapiens OX=9606 GN=KIF18B PE=1 SV=1;sp|Q86Y91|KI18B_HUMAN Kinesin-like protein KIF18B OS=Homo sapiens OX=9606 GN=KIF18B PE=1 SV=4	1	2.1	91.964	6.4504	3745400	1	microtubule-based movement [GO:0007018]; organelle organization [GO:0006996]	cytosol [GO:0005829]; microtubule end [GO:1990752]; nuclear body [GO:0016604]; nucleoplasm [GO:0005654]; spindle [GO:0005819]	ATP binding [GO:0005524]; microtubule binding [GO:0008017]; microtubule motor activity [GO:0003777]
A0A494C0J7	Protein-glutamine gamma-glutamyltransferase E;Protein-glutamine gamma-glutamyltransferase E 50 kDa catalytic chain;Protein-glutamine gamma-glutamyltransferase E 27 kDa non-catalytic chain	TGM3	tr|A0A494C0J7|A0A494C0J7_HUMAN Transglutaminase-like domain-containing protein OS=Homo sapiens OX=9606 PE=3 SV=1;sp|Q08188|TGM3_HUMAN Protein-glutamine gamma-glutamyltransferase E OS=Homo sapiens OX=9606 GN=TGM3 PE=1 SV=4	6	9.4	78.856	51.594	323020	5			metal ion binding [GO:0046872]; protein-glutamine gamma-glutamyltransferase activity [GO:0003810]
A0A494C0L6	Thymidine phosphorylase	TYMP	tr|A0A494C0L6|A0A494C0L6_HUMAN Thymidine phosphorylase (Fragment) OS=Homo sapiens OX=9606 GN=TYMP PE=1 SV=1;tr|C9JGI3|C9JGI3_HUMAN Thymidine phosphorylase (Fragment) OS=Homo sapiens OX=9606 GN=TYMP PE=1 SV=1;sp|P19971|TYPH_HUMAN Thymidine phosphorylase OS=	1	4.5	29.597	7.0367	0	1	pyrimidine nucleobase metabolic process [GO:0006206]; pyrimidine nucleoside metabolic process [GO:0006213]		1,4-alpha-oligoglucan phosphorylase activity [GO:0004645]; pentosyltransferase activity [GO:0016763]
A0A5F9ZH78	Arginase-1	ARG1	tr|A0A5F9ZH78|A0A5F9ZH78_HUMAN Arginase 1 OS=Homo sapiens OX=9606 GN=ARG1 PE=1 SV=1;sp|P05089|ARGI1_HUMAN Arginase-1 OS=Homo sapiens OX=9606 GN=ARG1 PE=1 SV=2;tr|A0A5F9ZGN6|A0A5F9ZGN6_HUMAN Arginase OS=Homo sapiens OX=9606 GN=ARG1 PE=1 SV=1	2	9.7	25.66	12.525	383640	2	arginine metabolic process [GO:0006525]		hydrolase activity, acting on carbon-nitrogen (but not peptide) bonds, in linear amidines [GO:0016813]; metal ion binding [GO:0046872]
A0A7I2V2L4	Golgi-specific brefeldin A-resistance guanine nucleotide exchange factor 1	GBF1	tr|A0A7I2V2L4|A0A7I2V2L4_HUMAN Golgi brefeldin A resistant guanine nucleotide exchange factor 1 OS=Homo sapiens OX=9606 GN=GBF1 PE=1 SV=1;tr|A0A7I2V3Y5|A0A7I2V3Y5_HUMAN Golgi brefeldin A resistant guanine nucleotide exchange factor 1 OS=Homo sapiens OX=960	1	0.8	165.99	5.9561	0	1	cellular localization [GO:0051641]; regulation of ARF protein signal transduction [GO:0032012]; vesicle-mediated transport [GO:0016192]	Golgi apparatus [GO:0005794]	guanyl-nucleotide exchange factor activity [GO:0005085]
A0A7I2V2G2	Stress-70 protein, mitochondrial	HSPA9	tr|A0A7I2V2G2|A0A7I2V2G2_HUMAN Stress-70 protein, mitochondrial OS=Homo sapiens OX=9606 GN=HSPA9 PE=1 SV=1;tr|A0A7I2V2S7|A0A7I2V2S7_HUMAN Stress-70 protein, mitochondrial OS=Homo sapiens OX=9606 GN=HSPA9 PE=1 SV=1;tr|D6RCD7|D6RCD7_HUMAN Stress-70 protein,	3	6.4	66.601	87.16	112110	3		mitochondrion [GO:0005739]	ATP binding [GO:0005524]; ATP-dependent protein folding chaperone [GO:0140662]; unfolded protein binding [GO:0051082]
C9JL25	60 kDa heat shock protein, mitochondrial	HSPD1	tr|C9JL25|C9JL25_HUMAN 60 kDa heat shock protein, mitochondrial (Fragment) OS=Homo sapiens OX=9606 GN=HSPD1 PE=1 SV=1;tr|E7EXB4|E7EXB4_HUMAN 60 kDa heat shock protein, mitochondrial (Fragment) OS=Homo sapiens OX=9606 GN=HSPD1 PE=1 SV=1;tr|E7ESH4|E7ESH4_HUM	1	14.3	19.207	6.0205	213920	1	protein refolding [GO:0042026]	mitochondrion [GO:0005739]	ATP binding [GO:0005524]; ATP-dependent protein folding chaperone [GO:0140662]
A0A7P0TAY0	Transitional endoplasmic reticulum ATPase	VCP	tr|A0A7P0TAY0|A0A7P0TAY0_HUMAN Valosin containing protein (Fragment) OS=Homo sapiens OX=9606 GN=VCP PE=1 SV=1;tr|A0A7I2V2Y2|A0A7I2V2Y2_HUMAN vesicle-fusing ATPase OS=Homo sapiens OX=9606 GN=VCP PE=1 SV=2;tr|A0A7P0Z4C6|A0A7P0Z4C6_HUMAN Transitional endoplas	1	5.1	25.943	7.255	33726	0			ATP binding [GO:0005524]; ATP hydrolysis activity [GO:0016887]; protein-containing complex binding [GO:0044877]
A0A7I2V668	Cathepsin B;Cathepsin B light chain;Cathepsin B heavy chain	CTSB	tr|A0A7I2V668|A0A7I2V668_HUMAN Cathepsin B OS=Homo sapiens OX=9606 GN=CTSB PE=1 SV=1;tr|E9PQM1|E9PQM1_HUMAN Cathepsin B OS=Homo sapiens OX=9606 GN=CTSB PE=1 SV=2;tr|E9PR21|E9PR21_HUMAN Cathepsin B OS=Homo sapiens OX=9606 GN=CTSB PE=1 SV=1;tr|A0A7I2YQK9|A0A	1	4.1	29.528	6.2347	50481	1	proteolysis [GO:0006508]	apical plasma membrane [GO:0016324]; lysosome [GO:0005764]	cysteine-type peptidase activity [GO:0008234]
A0A804HHZ3	Alpha-amylase 2B;Pancreatic alpha-amylase	AMY2B;AMY2A	tr|A0A804HHZ3|A0A804HHZ3_HUMAN alpha-amylase (Fragment) OS=Homo sapiens OX=9606 GN=AMY1C PE=3 SV=1;sp|P0DUB6|AMY1A_HUMAN Alpha-amylase 1A OS=Homo sapiens OX=9606 GN=AMY1A PE=1 SV=1;sp|P0DTE8|AMY1C_HUMAN Alpha-amylase 1C OS=Homo sapiens OX=9606 GN=AMY1C PE=	1	7	25.814	7.2043	0	1	carbohydrate metabolic process [GO:0005975]		alpha-amylase activity [GO:0004556]; cation binding [GO:0043169]
A0A8I5KT40	KN motif and ankyrin repeat domain-containing protein 1	KANK1	tr|A0A8I5KT40|A0A8I5KT40_HUMAN KN motif and ankyrin repeat domains 1 OS=Homo sapiens OX=9606 GN=KANK1 PE=1 SV=1;tr|A0A8J9BYE6|A0A8J9BYE6_HUMAN KN motif and ankyrin repeat domains 1 OS=Homo sapiens OX=9606 GN=KANK1 PE=1 SV=1;sp|Q14678|KANK1_HUMAN KN motif a	1	0.9	138.19	5.998	86385	1	negative regulation of actin filament polymerization [GO:0030837]	plasma membrane [GO:0005886]
A0A8V8TLD3	P2X purinoceptor;P2X purinoceptor 5	P2RX5	tr|A0A8V8TLD3|A0A8V8TLD3_HUMAN P2X purinoceptor OS=Homo sapiens OX=9606 GN=P2RX5 PE=1 SV=1;tr|K7EQ78|K7EQ78_HUMAN P2X purinoceptor OS=Homo sapiens OX=9606 GN=P2RX5 PE=1 SV=1;sp|Q93086|P2RX5_HUMAN P2X purinoceptor 5 OS=Homo sapiens OX=9606 GN=P2RX5 PE=2 SV=	1	5.4	49.303	6.4138	37344	0	calcium ion transmembrane transport [GO:0070588]; chloride transport [GO:0006821]; nervous system development [GO:0007399]; osteoclast maturation [GO:0036179]; positive regulation of calcium ion transport into cytosol [GO:0010524]; positive regulation of calcium-mediated signaling [GO:0050850]; response to ATP [GO:0033198]; signal transduction [GO:0007165]	cytosol [GO:0005829]; plasma membrane [GO:0005886]; postsynapse [GO:0098794]	ATP binding [GO:0005524]; ATP-gated ion channel activity [GO:0035381]; extracellularly ATP-gated monoatomic cation channel activity [GO:0004931]; ligand-gated monoatomic anion channel activity [GO:0099095]; monoatomic ion channel activity [GO:0005216]; purinergic nucleotide receptor activity [GO:0001614]; transmembrane signaling receptor activity [GO:0004888]
B4DNK4	Pyruvate kinase;Pyruvate kinase PKM	PKM	tr|B4DNK4|B4DNK4_HUMAN Pyruvate kinase OS=Homo sapiens OX=9606 GN=PKM PE=1 SV=1;tr|A0A8V8TNX9|A0A8V8TNX9_HUMAN Pyruvate kinase OS=Homo sapiens OX=9606 GN=PKM PE=1 SV=1;sp|P14618|KPYM_HUMAN Pyruvate kinase PKM OS=Homo sapiens OX=9606 GN=PKM PE=1 SV=4;tr|A0A	2	7.2	49.897	12.479	167900	1			ATP binding [GO:0005524]; kinase activity [GO:0016301]; magnesium ion binding [GO:0000287]; potassium ion binding [GO:0030955]; pyruvate kinase activity [GO:0004743]
C9J524	Calcyphosin-2	CAPS2	tr|C9J524|C9J524_HUMAN Calcyphosine 2 OS=Homo sapiens OX=9606 GN=CAPS2 PE=4 SV=2;tr|B9A061|B9A061_HUMAN Calcyphosine 2 OS=Homo sapiens OX=9606 GN=CAPS2 PE=1 SV=2;tr|A0A8V8TPT3|A0A8V8TPT3_HUMAN Calcyphosine 2 OS=Homo sapiens OX=9606 GN=CAPS2 PE=1 SV=1;sp|Q9	1	14.9	5.4051	6.7096	28598000	3
A2A2R0	BPI fold-containing family B member 1	BPIFB1	tr|A2A2R0|A2A2R0_HUMAN BPI fold containing family B member 1 (Fragment) OS=Homo sapiens OX=9606 GN=BPIFB1 PE=1 SV=1;sp|Q8TDL5|BPIB1_HUMAN BPI fold-containing family B member 1 OS=Homo sapiens OX=9606 GN=BPIFB1 PE=1 SV=1	1	12.2	15.899	7.9673	141760	0		extracellular space [GO:0005615]	lipid binding [GO:0008289]
A6NIE6	Putative RRN3-like protein RRN3P2	RRN3P2	sp|A6NIE6|RN3P2_HUMAN Putative RRN3-like protein RRN3P2 OS=Homo sapiens OX=9606 GN=RRN3P2 PE=5 SV=3	1	3.2	38.034	6.128	1422600	2	transcription initiation at RNA polymerase I promoter [GO:0006361]	nucleus [GO:0005634]	RNA polymerase I core binding [GO:0001042]; RNA polymerase I general transcription initiation factor activity [GO:0001181]
B7Z2E6	14-3-3 protein zeta/delta	YWHAZ	tr|B7Z2E6|B7Z2E6_HUMAN Tyrosine 3-monooxygenase/tryptophan 5-monooxygenase activation protein zeta OS=Homo sapiens OX=9606 GN=YWHAZ PE=1 SV=1;tr|H0YB80|H0YB80_HUMAN Tyrosine 3-monooxygenase/tryptophan 5-monooxygenase activation protein zeta (Fragment) OS=H	1	9.6	13.985	5.9676	95601	0			identical protein binding [GO:0042802]; kinase activity [GO:0016301]
B0YJC4	Vimentin	VIM	tr|B0YJC4|B0YJC4_HUMAN Vimentin OS=Homo sapiens OX=9606 GN=VIM PE=1 SV=1;sp|P08670|VIME_HUMAN Vimentin OS=Homo sapiens OX=9606 GN=VIM PE=1 SV=4	5	13.9	49.653	167.92	388490	4		intermediate filament [GO:0005882]; nuclear matrix [GO:0016363]; plasma membrane [GO:0005886]
B1APK8		ZNF678	tr|B1APK8|B1APK8_HUMAN Zinc finger protein 678 (Fragment) OS=Homo sapiens OX=9606 GN=ZNF678 PE=1 SV=1	1	3.1	26.679	5.8519	0	1	regulation of DNA-templated transcription [GO:0006355]		metal ion binding [GO:0046872]
H0YFC6	GTP-binding nuclear protein Ran	RAN	tr|H0YFC6|H0YFC6_HUMAN RAN, member RAS oncogene family (Fragment) OS=Homo sapiens OX=9606 GN=RAN PE=1 SV=1;tr|F5H018|F5H018_HUMAN GTP-binding nuclear protein Ran (Fragment) OS=Homo sapiens OX=9606 GN=RAN PE=1 SV=8;tr|B5MDF5|B5MDF5_HUMAN GTP-binding nuclear	1	10.7	11.568	19.791	0	1	nucleocytoplasmic transport [GO:0006913]	nuclear envelope [GO:0005635]	GTP binding [GO:0005525]; GTPase activity [GO:0003924]
B8ZZL8	10 kDa heat shock protein, mitochondrial	HSPE1;HSPE1-MOB4	tr|B8ZZL8|B8ZZL8_HUMAN 10 kDa heat shock protein, mitochondrial OS=Homo sapiens OX=9606 GN=HSPE1 PE=1 SV=1;tr|S4R3N1|S4R3N1_HUMAN 10 kDa heat shock protein, mitochondrial OS=Homo sapiens OX=9606 GN=HSPE1-MOB4 PE=1 SV=1;sp|P61604|CH10_HUMAN 10 kDa heat shoc	1	13.9	10.689	7.6165	0	1			ATP binding [GO:0005524]; protein folding chaperone [GO:0044183]
H0YDS0	Ubiquilin-1;Ubiquilin-4;Ubiquilin-2;Ubiquilin-3	UBQLN1;UBQLN3;UBQLN4;UBQLN2	tr|H0YDS0|H0YDS0_HUMAN Ubiquilin 1 (Fragment) OS=Homo sapiens OX=9606 GN=UBQLN1 PE=1 SV=1;tr|C9IYQ4|C9IYQ4_HUMAN Ubiquilin 3 (Fragment) OS=Homo sapiens OX=9606 GN=UBQLN3 PE=1 SV=1;sp|Q9UMX0|UBQL1_HUMAN Ubiquilin-1 OS=Homo sapiens OX=9606 GN=UBQLN1 PE=1 SV=	1	4.5	16.444	5.8423	2058600	1
C9JCX3		TAGLN3	tr|C9JCX3|C9JCX3_HUMAN Transgelin 3 (Fragment) OS=Homo sapiens OX=9606 GN=TAGLN3 PE=1 SV=8	1	16.6	18.139	6.7007	307820	1
C9JF17	Apolipoprotein D	APOD	tr|C9JF17|C9JF17_HUMAN Apolipoprotein D (Fragment) OS=Homo sapiens OX=9606 GN=APOD PE=1 SV=1;sp|P05090|APOD_HUMAN Apolipoprotein D OS=Homo sapiens OX=9606 GN=APOD PE=1 SV=1	1	6	24.158	6.716	125740	1	brain development [GO:0007420]; lipid transport [GO:0006869]; response to stress [GO:0006950]; tissue regeneration [GO:0042246]	extracellular region [GO:0005576]	lipid binding [GO:0008289]
C9JYI9	Histone-lysine N-methyltransferase 2E	KMT2E	tr|C9JYI9|C9JYI9_HUMAN Lysine methyltransferase 2E (inactive) OS=Homo sapiens OX=9606 GN=KMT2E PE=1 SV=2;tr|S4R363|S4R363_HUMAN Lysine methyltransferase 2E (inactive) OS=Homo sapiens OX=9606 GN=KMT2E PE=1 SV=2;sp|Q8IZD2|KMT2E_HUMAN Inactive histone-lysine	1	1.5	53.306	5.8781	23368	1		membrane [GO:0016020]
E5RFS7		FAM92A1	tr|E5RFS7|E5RFS7_HUMAN CBY1 interacting BAR domain containing 1 (Fragment) OS=Homo sapiens OX=9606 GN=CIBAR1 PE=1 SV=1;tr|E5RGE3|E5RGE3_HUMAN CBY1 interacting BAR domain containing 1 (Fragment) OS=Homo sapiens OX=9606 GN=CIBAR1 PE=1 SV=1;tr|E5RID3|E5RID3_H	1	20	7.6847	5.8804	1654900	1
E7EQB2	Lactotransferrin;Lactoferricin-H;Kaliocin-1;Lactoferroxin-A;Lactoferroxin-B;Lactoferroxin-C	LTF	tr|E7EQB2|E7EQB2_HUMAN Lactotransferrin (Fragment) OS=Homo sapiens OX=9606 GN=LTF PE=1 SV=1;tr|E7ER44|E7ER44_HUMAN Lactotransferrin OS=Homo sapiens OX=9606 GN=LTF PE=1 SV=1;sp|P02788|TRFL_HUMAN Lactotransferrin OS=Homo sapiens OX=9606 GN=LTF PE=1 SV=6	1	2.6	76.625	5.8026	15642	1	antibacterial humoral response [GO:0019731]; antifungal humoral response [GO:0019732]; ossification [GO:0001503]; proteolysis [GO:0006508]; regulation of cytokine production [GO:0001817]	extracellular space [GO:0005615]	iron ion binding [GO:0005506]; serine-type endopeptidase activity [GO:0004252]
P60709	Actin, cytoplasmic 1;Actin, cytoplasmic 1, N-terminally processed;Actin, cytoplasmic 2;Actin, cytoplasmic 2, N-terminally processed	ACTB;ACTG1	sp|P60709|ACTB_HUMAN Actin, cytoplasmic 1 OS=Homo sapiens OX=9606 GN=ACTB PE=1 SV=1;tr|E7EVS6|E7EVS6_HUMAN Actin beta OS=Homo sapiens OX=9606 GN=ACTB PE=1 SV=9;tr|A0A6Q8PFE4|A0A6Q8PFE4_HUMAN Actin beta OS=Homo sapiens OX=9606 GN=ACTB PE=1 SV=1;tr|A0A804GS0	7	30.1	41.736	46.094	1688400	12	adherens junction assembly [GO:0034333]; apical protein localization [GO:0045176]; axonogenesis [GO:0007409]; cell motility [GO:0048870]; cellular response to cytochalasin B [GO:0072749]; chromatin remodeling [GO:0006338]; establishment or maintenance of cell polarity [GO:0007163]; maintenance of blood-brain barrier [GO:0035633]; morphogenesis of a polarized epithelium [GO:0001738]; negative regu…	actin cytoskeleton [GO:0015629]; actin filament [GO:0005884]; adherens junction [GO:0005912]; apical junction complex [GO:0043296]; axon [GO:0030424]; bBAF complex [GO:0140092]; blood microparticle [GO:0072562]; brahma complex [GO:0035060]; brush border [GO:0005903]; calyx of Held [GO:0044305]; cell-cell junction [GO:0005911]; chromatin [GO:0000785]; cortical cytoskeleton [GO:0030863]; cytoplasm …	ATP binding [GO:0005524]; ATP hydrolysis activity [GO:0016887]; identical protein binding [GO:0042802]; kinesin binding [GO:0019894]; nitric-oxide synthase binding [GO:0050998]; protein kinase binding [GO:0019901]; structural constituent of cytoskeleton [GO:0005200]; structural constituent of postsynaptic actin cytoskeleton [GO:0098973]; Tat protein binding [GO:0030957]; tau protein binding [GO:0…
H0Y8F0	Phospholipid-transporting ATPase;Probable phospholipid-transporting ATPase IH	ATP11A	tr|H0Y8F0|H0Y8F0_HUMAN ATPase phospholipid transporting 11A (Fragment) OS=Homo sapiens OX=9606 GN=ATP11A PE=1 SV=1;tr|H0Y547|H0Y547_HUMAN Phospholipid-transporting ATPase (Fragment) OS=Homo sapiens OX=9606 GN=ATP11A PE=1 SV=1;tr|E9PEJ6|E9PEJ6_HUMAN Phospho	1	2.8	39.512	5.7988	114840	1		membrane [GO:0016020]	ATP binding [GO:0005524]; ATP hydrolysis activity [GO:0016887]; ATPase-coupled intramembrane lipid transporter activity [GO:0140326]; metal ion binding [GO:0046872]
E9PPT8	Coiled-coil domain-containing protein 84	CCDC84	tr|E9PPT8|E9PPT8_HUMAN Centrosomal AT-AC splicing factor OS=Homo sapiens OX=9606 GN=CENATAC PE=1 SV=1;tr|E9PJ16|E9PJ16_HUMAN Centrosomal AT-AC splicing factor OS=Homo sapiens OX=9606 GN=CENATAC PE=1 SV=1;sp|Q86UT8|CATAC_HUMAN Centrosomal AT-AC splicing fac	1	11.5	17.206	5.8082	48105	0
E9PK09	Bcl-2-associated transcription factor 1	BCLAF1	tr|E9PK09|E9PK09_HUMAN BCL2 associated transcription factor 1 (Fragment) OS=Homo sapiens OX=9606 GN=BCLAF1 PE=1 SV=8;tr|E9PQN2|E9PQN2_HUMAN BCL2 associated transcription factor 1 OS=Homo sapiens OX=9606 GN=BCLAF1 PE=1 SV=1;tr|E9PKI6|E9PKI6_HUMAN BCL2 assoc	1	1.4	83.134	5.925	20030	1		nuclear speck [GO:0016607]
E9PKE3	Heat shock cognate 71 kDa protein;Heat shock-related 70 kDa protein 2	HSPA8;HSPA2	tr|E9PKE3|E9PKE3_HUMAN Heat shock protein family A (Hsp70) member 8 OS=Homo sapiens OX=9606 GN=HSPA8 PE=1 SV=1;sp|P11142|HSP7C_HUMAN Heat shock cognate 71 kDa protein OS=Homo sapiens OX=9606 GN=HSPA8 PE=1 SV=1;tr|E9PNE6|E9PNE6_HUMAN Heat shock protein fami	2	8	68.805	12.614	114820	2	clathrin coat disassembly [GO:0072318]; mRNA processing [GO:0006397]; RNA splicing [GO:0008380]	spliceosomal complex [GO:0005681]	ATP binding [GO:0005524]; ATP-dependent protein folding chaperone [GO:0140662]
F8VWZ8	Rho GTPase-activating protein 29	ARHGAP29	tr|F8VWZ8|F8VWZ8_HUMAN Rho GTPase activating protein 29 OS=Homo sapiens OX=9606 GN=ARHGAP29 PE=1 SV=1;sp|Q52LW3|RHG29_HUMAN Rho GTPase-activating protein 29 OS=Homo sapiens OX=9606 GN=ARHGAP29 PE=1 SV=2	1	0.8	117.42	6.4502	5507.8	1	regulation of small GTPase mediated signal transduction [GO:0051056]; signal transduction [GO:0007165]		metal ion binding [GO:0046872]
F8VY01	FYVE, RhoGEF and PH domain-containing protein 6	FGD6	tr|F8VY01|F8VY01_HUMAN FYVE, RhoGEF and PH domain containing 6 OS=Homo sapiens OX=9606 GN=FGD6 PE=1 SV=1;sp|Q6ZV73|FGD6_HUMAN FYVE, RhoGEF and PH domain-containing protein 6 OS=Homo sapiens OX=9606 GN=FGD6 PE=1 SV=2	1	0.7	135.5	8.0714	76987	0			guanyl-nucleotide exchange factor activity [GO:0005085]
F8W9U4	Microtubule-associated protein	MAP4	tr|F8W9U4|F8W9U4_HUMAN Microtubule-associated protein OS=Homo sapiens OX=9606 GN=MAP4 PE=1 SV=1	1	0.8	88.276	6.9199	277490	4		cytoplasm [GO:0005737]; microtubule [GO:0005874]	microtubule binding [GO:0008017]
J3QRH7	Probable E3 ubiquitin-protein ligase MARCH10	2024-03-10	tr|J3QRH7|J3QRH7_HUMAN Membrane associated ring-CH-type finger 10 (Fragment) OS=Homo sapiens OX=9606 GN=MARCHF10 PE=4 SV=2;tr|G3V1Q5|G3V1Q5_HUMAN Membrane associated ring-CH-type finger 10 OS=Homo sapiens OX=9606 GN=MARCHF10 PE=1 SV=1;tr|J3KTN9|J3KTN9_HUMA	1	2.3	76.931	6.0432	168120	0			transferase activity [GO:0016740]; zinc ion binding [GO:0008270]
G3V3D2	Spermatogenesis-associated protein 7	SPATA7	tr|G3V3D2|G3V3D2_HUMAN Spermatogenesis associated 7 OS=Homo sapiens OX=9606 GN=SPATA7 PE=1 SV=1;tr|G3V5V8|G3V5V8_HUMAN Spermatogenesis associated 7 OS=Homo sapiens OX=9606 GN=SPATA7 PE=1 SV=1;tr|G3V5H6|G3V5H6_HUMAN Spermatogenesis associated 7 OS=Homo sapi	1	16.7	4.7625	7.1273	60126000	2
G3XAL0	Malate dehydrogenase;Malate dehydrogenase, mitochondrial	MDH2	tr|G3XAL0|G3XAL0_HUMAN Malate dehydrogenase OS=Homo sapiens OX=9606 GN=MDH2 PE=1 SV=1;sp|P40926|MDHM_HUMAN Malate dehydrogenase, mitochondrial OS=Homo sapiens OX=9606 GN=MDH2 PE=1 SV=3	1	4.8	24.594	6.1133	201990	1	malate metabolic process [GO:0006108]; tricarboxylic acid cycle [GO:0006099]	mitochondrion [GO:0005739]	L-malate dehydrogenase activity [GO:0030060]
H0Y7F7	Centrosome-associated protein 350	CEP350	tr|H0Y7F7|H0Y7F7_HUMAN Centrosomal protein 350 OS=Homo sapiens OX=9606 GN=CEP350 PE=1 SV=1;sp|Q5VT06|CE350_HUMAN Centrosome-associated protein 350 OS=Homo sapiens OX=9606 GN=CEP350 PE=1 SV=1	1	1.9	147.22	6.0821	16397000	1
H0YJM8	Proteasome subunit beta type-5	PSMB5	tr|H0YJM8|H0YJM8_HUMAN Proteasome 20S subunit beta 5 (Fragment) OS=Homo sapiens OX=9606 GN=PSMB5 PE=1 SV=1;sp|P28074|PSB5_HUMAN Proteasome subunit beta type-5 OS=Homo sapiens OX=9606 GN=PSMB5 PE=1 SV=3	1	11	12.747	7.1078	0	1	proteolysis involved in protein catabolic process [GO:0051603]	nucleus [GO:0005634]; proteasome core complex [GO:0005839]
H3BR68	Fructose-bisphosphate aldolase;Fructose-bisphosphate aldolase A	ALDOA	tr|H3BR68|H3BR68_HUMAN fructose-bisphosphate aldolase (Fragment) OS=Homo sapiens OX=9606 GN=ALDOA PE=1 SV=1;tr|H3BU78|H3BU78_HUMAN Fructose-bisphosphate aldolase (Fragment) OS=Homo sapiens OX=9606 GN=ALDOA PE=1 SV=2;tr|H3BQN4|H3BQN4_HUMAN Fructose-bisphosp	1	11.5	13.667	6.1876	404550	1	glycolytic process [GO:0006096]	I band [GO:0031674]; M band [GO:0031430]	fructose-bisphosphate aldolase activity [GO:0004332]
I3L2G1	Vesicle-fusing ATPase	NSF	tr|I3L2G1|I3L2G1_HUMAN Vesicle-fusing ATPase (Fragment) OS=Homo sapiens OX=9606 GN=NSF PE=1 SV=1;tr|K7EQD6|K7EQD6_HUMAN Vesicle-fusing ATPase OS=Homo sapiens OX=9606 GN=NSF PE=1 SV=1;tr|I3L0N3|I3L0N3_HUMAN Vesicle-fusing ATPase OS=Homo sapiens OX=9606 GN=N	1	17.6	15.216	6.4138	59559	0	protein transport [GO:0015031]; SNARE complex disassembly [GO:0035494]	cytoplasm [GO:0005737]	ATP binding [GO:0005524]; ATP hydrolysis activity [GO:0016887]; metal ion binding [GO:0046872]
K7EQH4	ATP synthase subunit alpha, mitochondrial	ATP5A1	tr|K7EQH4|K7EQH4_HUMAN ATP synthase F1 subunit alpha (Fragment) OS=Homo sapiens OX=9606 GN=ATP5F1A PE=1 SV=1;tr|K7EJP1|K7EJP1_HUMAN ATP synthase F1 subunit alpha (Fragment) OS=Homo sapiens OX=9606 GN=ATP5F1A PE=1 SV=8;tr|K7ERX7|K7ERX7_HUMAN ATP synthase F1	2	27.9	11.715	13.733	369490	1		proton-transporting ATP synthase complex, catalytic core F(1) [GO:0045261]	ATP binding [GO:0005524]; proton-transporting ATP synthase activity, rotational mechanism [GO:0046933]
K7ESN2	Zinc finger CCHC domain-containing protein 2	ZCCHC2	tr|K7ESN2|K7ESN2_HUMAN Zinc finger CCHC-type containing 2 (Fragment) OS=Homo sapiens OX=9606 GN=ZCCHC2 PE=1 SV=1;sp|Q9C0B9|ZCHC2_HUMAN Zinc finger CCHC domain-containing protein 2 OS=Homo sapiens OX=9606 GN=ZCCHC2 PE=1 SV=6	1	0.7	117.71	6.4309	0	1			nucleic acid binding [GO:0003676]; phosphatidylinositol binding [GO:0035091]; zinc ion binding [GO:0008270]
M0R2E9	Urokinase plasminogen activator surface receptor	PLAUR	tr|M0R2E9|M0R2E9_HUMAN Plasminogen activator, urokinase receptor (Fragment) OS=Homo sapiens OX=9606 GN=PLAUR PE=1 SV=1;tr|M0R0H5|M0R0H5_HUMAN Plasminogen activator, urokinase receptor (Fragment) OS=Homo sapiens OX=9606 GN=PLAUR PE=1 SV=8;tr|M0R0Y4|M0R0Y4_H	1	11.8	17.195	7.9673	22882	0		cell projection [GO:0042995]; membrane [GO:0016020]
O00222	Metabotropic glutamate receptor 8	GRM8	sp|O00222|GRM8_HUMAN Metabotropic glutamate receptor 8 OS=Homo sapiens OX=9606 GN=GRM8 PE=1 SV=2	1	1.3	101.74	6.389	34235	0	adenylate cyclase-inhibiting G protein-coupled glutamate receptor signaling pathway [GO:0007196]; adenylate cyclase-inhibiting G protein-coupled receptor signaling pathway [GO:0007193]; G protein-coupled glutamate receptor signaling pathway [GO:0007216]; regulation of synaptic transmission, glutamatergic [GO:0051966]; visual perception [GO:0007601]	plasma membrane [GO:0005886]	G protein-coupled receptor activity [GO:0004930]; glutamate receptor activity [GO:0008066]; group III metabotropic glutamate receptor activity [GO:0001642]
O14744	Protein arginine N-methyltransferase 5;Protein arginine N-methyltransferase 5, N-terminally processed	PRMT5	sp|O14744|ANM5_HUMAN Protein arginine N-methyltransferase 5 OS=Homo sapiens OX=9606 GN=PRMT5 PE=1 SV=4;tr|G3V580|G3V580_HUMAN Protein arginine methyltransferase 5 (Fragment) OS=Homo sapiens OX=9606 GN=PRMT5 PE=1 SV=1;tr|G3V2X6|G3V2X6_HUMAN Protein arginine	8	20.3	72.683	57.417	1837000	12	chromatin remodeling [GO:0006338]; circadian regulation of gene expression [GO:0032922]; DNA-templated transcription termination [GO:0006353]; endothelial cell activation [GO:0042118]; Golgi ribbon formation [GO:0090161]; liver regeneration [GO:0097421]; negative regulation of cell differentiation [GO:0045596]; negative regulation of gene expression via chromosomal CpG island methylation [GO:0044…	chromatin [GO:0000785]; cytoplasm [GO:0005737]; cytosol [GO:0005829]; Golgi apparatus [GO:0005794]; histone methyltransferase complex [GO:0035097]; methylosome [GO:0034709]; nucleoplasm [GO:0005654]; nucleus [GO:0005634]	E-box binding [GO:0070888]; histone arginine N-methyltransferase activity [GO:0008469]; histone H3 methyltransferase activity [GO:0140938]; histone H4R3 methyltransferase activity [GO:0044020]; histone methyltransferase activity [GO:0042054]; identical protein binding [GO:0042802]; methyl-CpG binding [GO:0008327]; methyltransferase activity [GO:0008168]; p53 binding [GO:0002039]; protein heterodi…
U3KQK0	Histone H2B;Histone H2B type 1-L;Histone H2B type 1-M;Histone H2B type 1-N;Histone H2B type 1-H;Histone H2B type 3-B;Histone H2B type 2-F;Histone H2B type 2-E;Histone H2B type 1-C/E/F/G/I;Histone H2B type 1-D;Histone H2B type F-S;Histone H2B type 1-B;Histone H2B type 1-O;Histone H2B type 1-J;Histone H2B type 1-K	HIST1H2BN;HIST1H2BL;HIST1H2BM;HIST1H2BH;HIST3H2BB;HIST2H2BF;HIST2H2BE;HIST1H2BC;HIST1H2BD;H2BFS;HIST1H2BB;HIST1H2BO;HIST1H2BJ;HIST1H2BK	tr|U3KQK0|U3KQK0_HUMAN Histone H2B OS=Homo sapiens OX=9606 GN=H2BC15 PE=1 SV=1;sp|Q99880|H2B1L_HUMAN Histone H2B type 1-L OS=Homo sapiens OX=9606 GN=H2BC13 PE=1 SV=3;sp|Q99879|H2B1M_HUMAN Histone H2B type 1-M OS=Homo sapiens OX=9606 GN=H2BC14 PE=1 SV=3;sp|	1	9	18.804	18.186	1416300	1		cytosol [GO:0005829]; nucleoplasm [GO:0005654]; nucleosome [GO:0000786]	DNA binding [GO:0003677]; protein heterodimerization activity [GO:0046982]; structural constituent of chromatin [GO:0030527]
P01834	Ig kappa chain C region	IGKC	sp|P01834|IGKC_HUMAN Immunoglobulin kappa constant OS=Homo sapiens OX=9606 GN=IGKC PE=1 SV=2;tr|A0A5H1ZRQ3|A0A5H1ZRQ3_HUMAN Immunoglobulin kappa constant (Fragment) OS=Homo sapiens OX=9606 GN=IGKC PE=1 SV=1	3	47.7	11.765	22.642	9385300	3	adaptive immune response [GO:0002250]; B cell receptor signaling pathway [GO:0050853]; immune response [GO:0006955]; immunoglobulin mediated immune response [GO:0016064]	blood microparticle [GO:0072562]; extracellular exosome [GO:0070062]; extracellular region [GO:0005576]; extracellular space [GO:0005615]; IgA immunoglobulin complex [GO:0071745]; IgD immunoglobulin complex [GO:0071738]; IgE immunoglobulin complex [GO:0071742]; IgG immunoglobulin complex [GO:0071735]; IgM immunoglobulin complex [GO:0071753]; plasma membrane [GO:0005886]	antigen binding [GO:0003823]
P68871	Hemoglobin subunit beta;LVV-hemorphin-7;Spinorphin;Hemoglobin subunit delta	HBB;HBD	sp|P68871|HBB_HUMAN Hemoglobin subunit beta OS=Homo sapiens OX=9606 GN=HBB PE=1 SV=2;sp|P02042|HBD_HUMAN Hemoglobin subunit delta OS=Homo sapiens OX=9606 GN=HBD PE=1 SV=2	1	8.2	15.998	8.2888	0	1	blood vessel diameter maintenance [GO:0097746]; carbon dioxide transport [GO:0015670]; cellular oxidant detoxification [GO:0098869]; hydrogen peroxide catabolic process [GO:0042744]; nitric oxide transport [GO:0030185]; oxygen transport [GO:0015671]; platelet aggregation [GO:0070527]; positive regulation of nitric oxide biosynthetic process [GO:0045429]; regulation of blood pressure [GO:0008217];…	blood microparticle [GO:0072562]; cytosol [GO:0005829]; endocytic vesicle lumen [GO:0071682]; extracellular exosome [GO:0070062]; extracellular region [GO:0005576]; extracellular space [GO:0005615]; ficolin-1-rich granule lumen [GO:1904813]; haptoglobin-hemoglobin complex [GO:0031838]; hemoglobin complex [GO:0005833]; tertiary granule lumen [GO:1904724]	heme binding [GO:0020037]; hemoglobin alpha binding [GO:0031721]; hemoglobin binding [GO:0030492]; metal ion binding [GO:0046872]; organic acid binding [GO:0043177]; oxygen binding [GO:0019825]; oxygen carrier activity [GO:0005344]
P04040	Catalase	CAT	sp|P04040|CATA_HUMAN Catalase OS=Homo sapiens OX=9606 GN=CAT PE=1 SV=3	3	8	59.755	21.873	30396	3	aerobic respiration [GO:0009060]; cellular detoxification of hydrogen peroxide [GO:0061692]; cellular response to growth factor stimulus [GO:0071363]; cholesterol metabolic process [GO:0008203]; hemoglobin metabolic process [GO:0020027]; hydrogen peroxide catabolic process [GO:0042744]; negative regulation of apoptotic process [GO:0043066]; osteoblast differentiation [GO:0001649]; positive regula…	catalase complex [GO:0062151]; cytoplasm [GO:0005737]; cytosol [GO:0005829]; extracellular exosome [GO:0070062]; extracellular region [GO:0005576]; ficolin-1-rich granule lumen [GO:1904813]; focal adhesion [GO:0005925]; intracellular membrane-bounded organelle [GO:0043231]; membrane [GO:0016020]; mitochondrion [GO:0005739]; peroxisomal matrix [GO:0005782]; peroxisomal membrane [GO:0005778]; perox…	aminoacylase activity [GO:0004046]; antioxidant activity [GO:0016209]; catalase activity [GO:0004096]; enzyme binding [GO:0019899]; heme binding [GO:0020037]; identical protein binding [GO:0042802]; metal ion binding [GO:0046872]; NADP binding [GO:0050661]; oxidoreductase activity, acting on peroxide as acceptor [GO:0016684]; protein homodimerization activity [GO:0042803]
P04259	Keratin, type II cytoskeletal 6B	KRT6B	sp|P04259|K2C6B_HUMAN Keratin, type II cytoskeletal 6B OS=Homo sapiens OX=9606 GN=KRT6B PE=1 SV=5	0	46.8	60.066	323.31	26187000	26	ectoderm development [GO:0007398]; intermediate filament organization [GO:0045109]; keratinization [GO:0031424]	cytosol [GO:0005829]; extracellular exosome [GO:0070062]; keratin filament [GO:0045095]	structural constituent of cytoskeleton [GO:0005200]; structural constituent of skin epidermis [GO:0030280]
P04279	Semenogelin-1;Alpha-inhibin-92;Alpha-inhibin-31;Seminal basic protein	SEMG1	sp|P04279|SEMG1_HUMAN Semenogelin-1 OS=Homo sapiens OX=9606 GN=SEMG1 PE=1 SV=2	2	5.2	52.13	12.73	145000	2	antibacterial humoral response [GO:0019731]; antimicrobial humoral immune response mediated by antimicrobial peptide [GO:0061844]; coagulation [GO:0050817]; insemination [GO:0007320]; killing of cells of another organism [GO:0031640]; negative regulation of calcium ion import [GO:0090281]; negative regulation of flagellated sperm motility [GO:1901318]; positive regulation of serine-type endopepti…	extracellular exosome [GO:0070062]; extracellular region [GO:0005576]; extracellular space [GO:0005615]; nucleus [GO:0005634]; protein-containing complex [GO:0032991]	zinc ion binding [GO:0008270]
P04406	Glyceraldehyde-3-phosphate dehydrogenase	GAPDH	sp|P04406|G3P_HUMAN Glyceraldehyde-3-phosphate dehydrogenase OS=Homo sapiens OX=9606 GN=GAPDH PE=1 SV=3;tr|E7EUT5|E7EUT5_HUMAN Glyceraldehyde-3-phosphate dehydrogenase OS=Homo sapiens OX=9606 GN=GAPDH PE=1 SV=1	5	20	36.053	36.206	2452300	5	antimicrobial humoral immune response mediated by antimicrobial peptide [GO:0061844]; cellular response to type II interferon [GO:0071346]; defense response to fungus [GO:0050832]; glucose metabolic process [GO:0006006]; glycolytic process [GO:0006096]; killing by host of symbiont cells [GO:0051873]; killing of cells of another organism [GO:0031640]; microtubule cytoskeleton organization [GO:0000…	cytoplasm [GO:0005737]; cytosol [GO:0005829]; extracellular exosome [GO:0070062]; GAIT complex [GO:0097452]; intracellular membrane-bounded organelle [GO:0043231]; lipid droplet [GO:0005811]; membrane [GO:0016020]; microtubule cytoskeleton [GO:0015630]; nuclear membrane [GO:0031965]; nucleus [GO:0005634]; perinuclear region of cytoplasm [GO:0048471]; plasma membrane [GO:0005886]; ribonucleoprotei…	aspartic-type endopeptidase inhibitor activity [GO:0019828]; disordered domain specific binding [GO:0097718]; glyceraldehyde-3-phosphate dehydrogenase (NAD+) (phosphorylating) activity [GO:0004365]; identical protein binding [GO:0042802]; microtubule binding [GO:0008017]; NAD binding [GO:0051287]; NADP binding [GO:0050661]; peptidyl-cysteine S-nitrosylase activity [GO:0035605]
P05109	Protein S100-A8;Protein S100-A8, N-terminally processed	S100A8	sp|P05109|S10A8_HUMAN Protein S100-A8 OS=Homo sapiens OX=9606 GN=S100A8 PE=1 SV=1	2	20.4	10.834	12.506	6071300	1	activation of cysteine-type endopeptidase activity involved in apoptotic process [GO:0006919]; apoptotic process [GO:0006915]; astrocyte development [GO:0014002]; autocrine signaling [GO:0035425]; autophagy [GO:0006914]; chronic inflammatory response [GO:0002544]; defense response to bacterium [GO:0042742]; defense response to fungus [GO:0050832]; inflammatory response [GO:0006954]; innate immune…	calprotectin complex [GO:1990660]; collagen-containing extracellular matrix [GO:0062023]; cytoskeleton [GO:0005856]; cytosol [GO:0005829]; extracellular exosome [GO:0070062]; extracellular region [GO:0005576]; extracellular space [GO:0005615]; intermediate filament cytoskeleton [GO:0045111]; nucleus [GO:0005634]; plasma membrane [GO:0005886]; secretory granule lumen [GO:0034774]	arachidonic acid binding [GO:0050544]; calcium ion binding [GO:0005509]; calcium-dependent protein binding [GO:0048306]; microtubule binding [GO:0008017]; RAGE receptor binding [GO:0050786]; Toll-like receptor 4 binding [GO:0035662]; zinc ion binding [GO:0008270]
P06702	Protein S100-A9	S100A9	sp|P06702|S10A9_HUMAN Protein S100-A9 OS=Homo sapiens OX=9606 GN=S100A9 PE=1 SV=1	5	44.7	13.242	323.31	18433000	10	activation of cysteine-type endopeptidase activity involved in apoptotic process [GO:0006919]; antimicrobial humoral immune response mediated by antimicrobial peptide [GO:0061844]; apoptotic process [GO:0006915]; astrocyte development [GO:0014002]; autocrine signaling [GO:0035425]; autophagy [GO:0006914]; cell-cell signaling [GO:0007267]; chronic inflammatory response [GO:0002544]; defense respon…	calprotectin complex [GO:1990660]; collagen-containing extracellular matrix [GO:0062023]; cytoplasm [GO:0005737]; cytoskeleton [GO:0005856]; cytosol [GO:0005829]; extracellular exosome [GO:0070062]; extracellular region [GO:0005576]; extracellular space [GO:0005615]; nucleus [GO:0005634]; plasma membrane [GO:0005886]; S100A9 complex [GO:1990662]; secretory granule lumen [GO:0034774]	antioxidant activity [GO:0016209]; arachidonic acid binding [GO:0050544]; calcium ion binding [GO:0005509]; calcium-dependent protein binding [GO:0048306]; microtubule binding [GO:0008017]; RAGE receptor binding [GO:0050786]; Toll-like receptor 4 binding [GO:0035662]; zinc ion binding [GO:0008270]
P07355	Annexin A2;Annexin;Putative annexin A2-like protein	ANXA2;ANXA2P2	sp|P07355|ANXA2_HUMAN Annexin A2 OS=Homo sapiens OX=9606 GN=ANXA2 PE=1 SV=2;tr|H0YMW4|H0YMW4_HUMAN Annexin OS=Homo sapiens OX=9606 GN=ANXA2 PE=1 SV=2;tr|H0YN42|H0YN42_HUMAN Annexin (Fragment) OS=Homo sapiens OX=9606 GN=ANXA2 PE=1 SV=1;tr|H0YMU9|H0YMU9_HUMA	5	18.3	38.604	34.498	610980	5	angiogenesis [GO:0001525]; cell-matrix adhesion [GO:0007160]; collagen fibril organization [GO:0030199]; epithelial cell apoptotic process [GO:1904019]; fibrinolysis [GO:0042730]; lung development [GO:0030324]; membrane raft assembly [GO:0001765]; mRNA transcription by RNA polymerase II [GO:0042789]; negative regulation of low-density lipoprotein particle receptor catabolic process [GO:0032804]; …	adherens junction [GO:0005912]; AnxA2-p11 complex [GO:1990665]; azurophil granule lumen [GO:0035578]; basement membrane [GO:0005604]; basolateral plasma membrane [GO:0016323]; cell surface [GO:0009986]; collagen-containing extracellular matrix [GO:0062023]; cornified envelope [GO:0001533]; cytoplasm [GO:0005737]; cytosol [GO:0005829]; early endosome [GO:0005769]; endosome [GO:0005768]; extracellu…	cadherin binding involved in cell-cell adhesion [GO:0098641]; calcium ion binding [GO:0005509]; calcium-dependent phospholipid binding [GO:0005544]; calcium-dependent protein binding [GO:0048306]; cytoskeletal protein binding [GO:0008092]; identical protein binding [GO:0042802]; phosphatidylinositol-4,5-bisphosphate binding [GO:0005546]; phosphatidylserine binding [GO:0001786]; phospholipase A2 i…
Q5ST81	Tubulin beta chain;Tubulin beta-8 chain;Tubulin beta-4A chain;Tubulin beta-8 chain-like protein LOC260334;Tubulin beta-2B chain;Tubulin beta-2A chain;Tubulin beta-4B chain;Tubulin beta-6 chain	TUBB;TUBB6;TUBB8;TUBB4A;TUBB2B;TUBB2A;TUBB4B	tr|Q5ST81|Q5ST81_HUMAN Tubulin beta chain OS=Homo sapiens OX=9606 GN=TUBB PE=1 SV=1;tr|Q5JP53|Q5JP53_HUMAN Tubulin beta chain OS=Homo sapiens OX=9606 GN=TUBB PE=1 SV=1;sp|P07437|TBB5_HUMAN Tubulin beta chain OS=Homo sapiens OX=9606 GN=TUBB PE=1 SV=2;tr|K7E	2	7.8	41.742	12.897	411220	2	microtubule-based process [GO:0007017]	cytoplasm [GO:0005737]; intercellular bridge [GO:0045171]; microtubule [GO:0005874]; microtubule cytoskeleton [GO:0015630]; mitotic spindle [GO:0072686]	GTP binding [GO:0005525]; GTPase activity [GO:0003924]; structural constituent of cytoskeleton [GO:0005200]
P08238	Heat shock protein HSP 90-beta	HSP90AB1	sp|P08238|HS90B_HUMAN Heat shock protein HSP 90-beta OS=Homo sapiens OX=9606 GN=HSP90AB1 PE=1 SV=4	2	5.4	83.263	18.048	190390	2	cellular response to heat [GO:0034605]; cellular response to interleukin-4 [GO:0071353]; chaperone-mediated protein complex assembly [GO:0051131]; chaperone-mediated protein folding [GO:0061077]; negative regulation of apoptotic process [GO:0043066]; negative regulation of proteasomal protein catabolic process [GO:1901799]; negative regulation of proteasomal ubiquitin-dependent protein catabolic …	aryl hydrocarbon receptor complex [GO:0034751]; axonal growth cone [GO:0044295]; cell surface [GO:0009986]; cytoplasm [GO:0005737]; cytosol [GO:0005829]; dendritic growth cone [GO:0044294]; dynein axonemal particle [GO:0120293]; extracellular exosome [GO:0070062]; extracellular region [GO:0005576]; ficolin-1-rich granule lumen [GO:1904813]; HSP90-CDC37 chaperone complex [GO:1990565]; melanosome […	ATP binding [GO:0005524]; ATP hydrolysis activity [GO:0016887]; ATP-dependent protein binding [GO:0043008]; ATP-dependent protein folding chaperone [GO:0140662]; cadherin binding [GO:0045296]; disordered domain specific binding [GO:0097718]; DNA polymerase binding [GO:0070182]; double-stranded RNA binding [GO:0003725]; heat shock protein binding [GO:0031072]; histone deacetylase binding [GO:00428…
P10599	Thioredoxin	TXN	sp|P10599|THIO_HUMAN Thioredoxin OS=Homo sapiens OX=9606 GN=TXN PE=1 SV=3	1	12.4	11.737	7.6315	395370	0	activation of protein kinase B activity [GO:0032148]; cell redox homeostasis [GO:0045454]; cellular detoxification of hydrogen peroxide [GO:0061692]; negative regulation of protein export from nucleus [GO:0046826]; negative regulation of transcription by RNA polymerase II [GO:0000122]; positive regulation of DNA binding [GO:0043388]; positive regulation of peptidyl-cysteine S-nitrosylation [GO:20…	cytoplasm [GO:0005737]; cytosol [GO:0005829]; extracellular exosome [GO:0070062]; extracellular region [GO:0005576]; nucleoplasm [GO:0005654]; nucleus [GO:0005634]	protein homodimerization activity [GO:0042803]; protein-disulfide reductase (NAD(P)H) activity [GO:0047134]; protein-disulfide reductase activity [GO:0015035]; RNA binding [GO:0003723]; thioredoxin-disulfide reductase (NADPH) activity [GO:0004791]
P11021	78 kDa glucose-regulated protein	HSPA5	sp|P11021|BIP_HUMAN Endoplasmic reticulum chaperone BiP OS=Homo sapiens OX=9606 GN=HSPA5 PE=1 SV=2;tr|A0A7P0TB36|A0A7P0TB36_HUMAN 78 kDa glucose-regulated protein OS=Homo sapiens OX=9606 GN=HSPA5 PE=1 SV=1;tr|A0A7P0TAI0|A0A7P0TAI0_HUMAN 78 kDa glucose-regu	4	10.1	72.332	32.311	377070	5	cellular response to glucose starvation [GO:0042149]; cellular response to interleukin-4 [GO:0071353]; cerebellar Purkinje cell layer development [GO:0021680]; cerebellum structural organization [GO:0021589]; chaperone cofactor-dependent protein refolding [GO:0051085]; endoplasmic reticulum unfolded protein response [GO:0030968]; ER overload response [GO:0006983]; ERAD pathway [GO:0036503]; maint…	cell surface [GO:0009986]; cytoplasm [GO:0005737]; cytosol [GO:0005829]; endoplasmic reticulum [GO:0005783]; endoplasmic reticulum chaperone complex [GO:0034663]; endoplasmic reticulum lumen [GO:0005788]; endoplasmic reticulum membrane [GO:0005789]; endoplasmic reticulum-Golgi intermediate compartment [GO:0005793]; extracellular exosome [GO:0070062]; focal adhesion [GO:0005925]; intracellular mem…	ATP binding [GO:0005524]; ATP hydrolysis activity [GO:0016887]; ATP-dependent protein folding chaperone [GO:0140662]; cadherin binding [GO:0045296]; calcium ion binding [GO:0005509]; enzyme binding [GO:0019899]; heat shock protein binding [GO:0031072]; misfolded protein binding [GO:0051787]; protein domain specific binding [GO:0019904]; protein folding chaperone [GO:0044183]; protein-folding chap…
P12273	Prolactin-inducible protein	PIP	sp|P12273|PIP_HUMAN Prolactin-inducible protein OS=Homo sapiens OX=9606 GN=PIP PE=1 SV=1	4	39	16.572	32.236	2661600	4	detection of chemical stimulus involved in sensory perception of bitter taste [GO:0001580]; negative regulation of T cell apoptotic process [GO:0070233]; positive regulation of gene expression [GO:0010628]; proteolysis [GO:0006508]; regulation of immune system process [GO:0002682]	extracellular exosome [GO:0070062]; extracellular region [GO:0005576]; extracellular space [GO:0005615]; nucleus [GO:0005634]	actin binding [GO:0003779]; aspartic-type endopeptidase activity [GO:0004190]; identical protein binding [GO:0042802]; IgG binding [GO:0019864]
P14923	Junction plakoglobin	JUP	sp|P14923|PLAK_HUMAN Junction plakoglobin OS=Homo sapiens OX=9606 GN=JUP PE=1 SV=3	7	14.2	81.744	53.492	338760	6	bundle of His cell-Purkinje myocyte adhesion involved in cell communication [GO:0086073]; canonical Wnt signaling pathway [GO:0060070]; cell migration [GO:0016477]; cell-cell adhesion [GO:0098609]; cellular response to indole-3-methanol [GO:0071681]; desmosome assembly [GO:0002159]; detection of mechanical stimulus [GO:0050982]; endothelial cell-cell adhesion [GO:0071603]; negative regulation of …	adherens junction [GO:0005912]; catenin complex [GO:0016342]; cell-cell junction [GO:0005911]; cornified envelope [GO:0001533]; cytoplasm [GO:0005737]; cytoplasmic side of plasma membrane [GO:0009898]; cytoskeleton [GO:0005856]; cytosol [GO:0005829]; desmosome [GO:0030057]; extracellular exosome [GO:0070062]; extracellular region [GO:0005576]; ficolin-1-rich granule lumen [GO:1904813]; focal adhe…	alpha-catenin binding [GO:0045294]; cadherin binding [GO:0045296]; cell adhesion molecule binding [GO:0050839]; cell adhesive protein binding involved in bundle of His cell-Purkinje myocyte communication [GO:0086083]; cytoskeletal protein-membrane anchor activity [GO:0106006]; nuclear receptor binding [GO:0016922]; protein homodimerization activity [GO:0042803]; protein phosphatase binding [GO:00…
P15924	Desmoplakin	DSP	sp|P15924|DESP_HUMAN Desmoplakin OS=Homo sapiens OX=9606 GN=DSP PE=1 SV=3	11	4.2	331.77	105.7	180360	7	adherens junction organization [GO:0034332]; bundle of His cell-Purkinje myocyte adhesion involved in cell communication [GO:0086073]; cell-cell adhesion [GO:0098609]; desmosome organization [GO:0002934]; epidermis development [GO:0008544]; epithelial cell-cell adhesion [GO:0090136]; intermediate filament cytoskeleton organization [GO:0045104]; intermediate filament organization [GO:0045109]; ker…	adherens junction [GO:0005912]; basolateral plasma membrane [GO:0016323]; cornified envelope [GO:0001533]; cytoplasm [GO:0005737]; desmosome [GO:0030057]; extracellular exosome [GO:0070062]; fascia adherens [GO:0005916]; ficolin-1-rich granule membrane [GO:0101003]; intercalated disc [GO:0014704]; intermediate filament [GO:0005882]; nucleus [GO:0005634]; plasma membrane [GO:0005886]	cell adhesive protein binding involved in bundle of His cell-Purkinje myocyte communication [GO:0086083]; protein kinase C binding [GO:0005080]; RNA binding [GO:0003723]; scaffold protein binding [GO:0097110]; structural constituent of cytoskeleton [GO:0005200]; structural molecule activity [GO:0005198]
P22735	Protein-glutamine gamma-glutamyltransferase K	TGM1	sp|P22735|TGM1_HUMAN Protein-glutamine gamma-glutamyltransferase K OS=Homo sapiens OX=9606 GN=TGM1 PE=1 SV=4	2	3.3	89.786	12.279	56341	1	cell envelope organization [GO:0043163]; keratinization [GO:0031424]; keratinocyte differentiation [GO:0030216]; peptide cross-linking [GO:0018149]; positive regulation of cell cycle [GO:0045787]; positive regulation of keratinocyte proliferation [GO:0010838]; protein modification process [GO:0036211]	cornified envelope [GO:0001533]; cytosol [GO:0005829]; extracellular exosome [GO:0070062]; membrane [GO:0016020]; plasma membrane [GO:0005886]	identical protein binding [GO:0042802]; metal ion binding [GO:0046872]; protein-glutamine gamma-glutamyltransferase activity [GO:0003810]
P25311	Zinc-alpha-2-glycoprotein	AZGP1	sp|P25311|ZA2G_HUMAN Zinc-alpha-2-glycoprotein OS=Homo sapiens OX=9606 GN=AZGP1 PE=1 SV=2;tr|C9JEV0|C9JEV0_HUMAN Alpha-2-glycoprotein 1, zinc-binding OS=Homo sapiens OX=9606 GN=AZGP1 PE=1 SV=1	7	29.5	34.258	51.701	3364300	9	cell adhesion [GO:0007155]; detection of chemical stimulus involved in sensory perception of bitter taste [GO:0001580]; immune response [GO:0006955]; negative regulation of cell population proliferation [GO:0008285]	collagen-containing extracellular matrix [GO:0062023]; external side of plasma membrane [GO:0009897]; extracellular exosome [GO:0070062]; extracellular region [GO:0005576]; extracellular space [GO:0005615]; nucleus [GO:0005634]	protein transmembrane transporter activity [GO:0008320]; RNA nuclease activity [GO:0004540]
P29508	Serpin B3	SERPINB3	sp|P29508|SPB3_HUMAN Serpin B3 OS=Homo sapiens OX=9606 GN=SERPINB3 PE=1 SV=2	5	36.9	44.564	80.384	2156100	11	autocrine signaling [GO:0035425]; negative regulation of catalytic activity [GO:0043086]; negative regulation of endopeptidase activity [GO:0010951]; negative regulation of JUN kinase activity [GO:0043508]; negative regulation of peptidase activity [GO:0010466]; negative regulation of proteolysis [GO:0045861]; paracrine signaling [GO:0038001]; positive regulation of cell migration [GO:0030335]; p…	azurophil granule lumen [GO:0035578]; cytoplasm [GO:0005737]; cytoplasmic vesicle [GO:0031410]; cytosol [GO:0005829]; extracellular exosome [GO:0070062]; extracellular region [GO:0005576]; extracellular space [GO:0005615]; nucleus [GO:0005634]; plasma membrane [GO:0005886]; vesicle [GO:0031982]	cysteine-type endopeptidase inhibitor activity [GO:0004869]; protease binding [GO:0002020]; serine-type endopeptidase inhibitor activity [GO:0004867]; virus receptor activity [GO:0001618]
P29622	Kallistatin	SERPINA4	sp|P29622|KAIN_HUMAN Kallistatin OS=Homo sapiens OX=9606 GN=SERPINA4 PE=1 SV=3	1	5.2	48.541	6.745	115340	0		extracellular exosome [GO:0070062]; extracellular region [GO:0005576]; extracellular space [GO:0005615]; platelet dense granule lumen [GO:0031089]	serine-type endopeptidase inhibitor activity [GO:0004867]
P31151	Protein S100-A7;Protein S100-A7A	S100A7;S100A7A	sp|P31151|S10A7_HUMAN Protein S100-A7 OS=Homo sapiens OX=9606 GN=S100A7 PE=1 SV=4;sp|Q86SG5|S1A7A_HUMAN Protein S100-A7A OS=Homo sapiens OX=9606 GN=S100A7A PE=1 SV=3	2	22.8	11.471	14.411	8179300	4	angiogenesis [GO:0001525]; antimicrobial humoral immune response mediated by antimicrobial peptide [GO:0061844]; epidermis development [GO:0008544]; keratinocyte differentiation [GO:0030216]; positive regulation of ERK1 and ERK2 cascade [GO:0070374]; positive regulation of granulocyte chemotaxis [GO:0071624]; positive regulation of monocyte chemotaxis [GO:0090026]; positive regulation of T cell c…	azurophil granule lumen [GO:0035578]; collagen-containing extracellular matrix [GO:0062023]; cytoplasm [GO:0005737]; cytosol [GO:0005829]; endoplasmic reticulum [GO:0005783]; extracellular region [GO:0005576]; extracellular space [GO:0005615]; focal adhesion [GO:0005925]; nucleus [GO:0005634]	calcium ion binding [GO:0005509]; calcium-dependent protein binding [GO:0048306]; RAGE receptor binding [GO:0050786]; zinc ion binding [GO:0008270]; zinc ion sequestering activity [GO:0140486]
P31944	Caspase-14;Caspase-14 subunit p17, mature form;Caspase-14 subunit p10, mature form;Caspase-14 subunit p20, intermediate form;Caspase-14 subunit p8, intermediate form	CASP14	sp|P31944|CASPE_HUMAN Caspase-14 OS=Homo sapiens OX=9606 GN=CASP14 PE=1 SV=2	6	26.4	27.679	72.171	474100	5	cornification [GO:0070268]; epidermis development [GO:0008544]; keratinization [GO:0031424]; positive regulation of neuron apoptotic process [GO:0043525]; proteolysis [GO:0006508]	cornified envelope [GO:0001533]; cytoplasm [GO:0005737]; cytosol [GO:0005829]; keratin filament [GO:0045095]; mitochondrion [GO:0005739]; nucleoplasm [GO:0005654]; nucleus [GO:0005634]	cysteine-type endopeptidase activity [GO:0004197]
P47929	Galectin-7	LGALS7	sp|P47929|LEG7_HUMAN Galectin-7 OS=Homo sapiens OX=9606 GN=LGALS7 PE=1 SV=2	1	16.2	15.075	6.2843	104360	1	apoptotic process [GO:0006915]; heterophilic cell-cell adhesion via plasma membrane cell adhesion molecules [GO:0007157]	cytoplasm [GO:0005737]; extracellular exosome [GO:0070062]; extracellular space [GO:0005615]; nucleus [GO:0005634]	carbohydrate binding [GO:0030246]
P48594	Serpin B4	SERPINB4	sp|P48594|SPB4_HUMAN Serpin B4 OS=Homo sapiens OX=9606 GN=SERPINB4 PE=1 SV=2;tr|H0Y5H9|H0Y5H9_HUMAN Serpin family B member 4 (Fragment) OS=Homo sapiens OX=9606 GN=SERPINB4 PE=1 SV=1;tr|C9JZ65|C9JZ65_HUMAN Serpin family B member 4 (Fragment) OS=Homo sapiens	3	29.2	44.853	26.926	330460	4	negative regulation of peptidase activity [GO:0010466]; protection from natural killer cell mediated cytotoxicity [GO:0042270]; regulation of proteolysis [GO:0030162]	cytosol [GO:0005829]; extracellular space [GO:0005615]; plasma membrane [GO:0005886]	enzyme binding [GO:0019899]; protease binding [GO:0002020]; serine-type endopeptidase inhibitor activity [GO:0004867]
P55957	BH3-interacting domain death agonist;BH3-interacting domain death agonist p15;BH3-interacting domain death agonist p13;BH3-interacting domain death agonist p11	BID	sp|P55957|BID_HUMAN BH3-interacting domain death agonist OS=Homo sapiens OX=9606 GN=BID PE=1 SV=1	1	5.6	21.994	5.8736	0	2	apoptotic mitochondrial changes [GO:0008637]; establishment of protein localization to membrane [GO:0090150]; extrinsic apoptotic signaling pathway via death domain receptors [GO:0008625]; hepatocyte apoptotic process [GO:0097284]; mitochondrial ATP synthesis coupled electron transport [GO:0042775]; mitochondrial outer membrane permeabilization [GO:0097345]; negative regulation of intrinsic apopt…	cytosol [GO:0005829]; membrane [GO:0016020]; mitochondrial outer membrane [GO:0005741]; mitochondrion [GO:0005739]	cysteine-type endopeptidase regulator activity involved in apoptotic process [GO:0043028]; death receptor binding [GO:0005123]; ubiquitin protein ligase binding [GO:0031625]
U3KQF3	Triosephosphate isomerase	TPI1	tr|U3KQF3|U3KQF3_HUMAN Triosephosphate isomerase (Fragment) OS=Homo sapiens OX=9606 GN=TPI1 PE=1 SV=1;tr|U3KPZ0|U3KPZ0_HUMAN Triosephosphate isomerase (Fragment) OS=Homo sapiens OX=9606 GN=TPI1 PE=1 SV=1;sp|P60174|TPIS_HUMAN Triosephosphate isomerase OS=Ho	1	15.3	10.646	7.4146	665230	1	gluconeogenesis [GO:0006094]; glycolytic process [GO:0006096]		methylglyoxal synthase activity [GO:0008929]; triose-phosphate isomerase activity [GO:0004807]
P68363	Tubulin alpha-1B chain;Tubulin alpha-1A chain;Tubulin alpha-1C chain;Tubulin alpha-4A chain;Tubulin alpha-3E chain	TUBA1B;TUBA1A;TUBA1C;TUBA4A;TUBA3E	sp|P68363|TBA1B_HUMAN Tubulin alpha-1B chain OS=Homo sapiens OX=9606 GN=TUBA1B PE=1 SV=1;sp|Q71U36|TBA1A_HUMAN Tubulin alpha-1A chain OS=Homo sapiens OX=9606 GN=TUBA1A PE=1 SV=1;sp|Q9BQE3|TBA1C_HUMAN Tubulin alpha-1C chain OS=Homo sapiens OX=9606 GN=TUBA1C	4	13.7	50.151	42.248	888260	3	cell division [GO:0051301]; cellular response to interleukin-4 [GO:0071353]; cytoskeleton-dependent intracellular transport [GO:0030705]; microtubule cytoskeleton organization [GO:0000226]; microtubule-based process [GO:0007017]; mitotic cell cycle [GO:0000278]	cytoplasm [GO:0005737]; cytoplasmic microtubule [GO:0005881]; microtubule [GO:0005874]; microtubule cytoskeleton [GO:0015630]	double-stranded RNA binding [GO:0003725]; GTP binding [GO:0005525]; GTPase activity [GO:0003924]; structural constituent of cytoskeleton [GO:0005200]; structural molecule activity [GO:0005198]; ubiquitin protein ligase binding [GO:0031625]
P81605	Dermcidin;Survival-promoting peptide;DCD-1	DCD	sp|P81605|DCD_HUMAN Dermcidin OS=Homo sapiens OX=9606 GN=DCD PE=1 SV=2	1	12.7	11.284	6.021	1784800	1	defense response to bacterium [GO:0042742]; defense response to fungus [GO:0050832]; killing by host of symbiont cells [GO:0051873]; proteolysis [GO:0006508]	extracellular exosome [GO:0070062]; extracellular region [GO:0005576]; membrane [GO:0016020]	lipid binding [GO:0008289]; metal ion binding [GO:0046872]; monoatomic ion channel activity [GO:0005216]; peptidase activity [GO:0008233]; RNA binding [GO:0003723]
Q01469	Fatty acid-binding protein, epidermal	FABP5	sp|Q01469|FABP5_HUMAN Fatty acid-binding protein 5 OS=Homo sapiens OX=9606 GN=FABP5 PE=1 SV=3;tr|I6L8B7|I6L8B7_HUMAN Fatty acid binding protein 5 OS=Homo sapiens OX=9606 GN=FABP5 PE=1 SV=1	4	31.9	15.164	28.103	2482500	3	epidermis development [GO:0008544]; fatty acid transport [GO:0015908]; glucose homeostasis [GO:0042593]; glucose metabolic process [GO:0006006]; lipid metabolic process [GO:0006629]; lipid transport across blood-brain barrier [GO:1990379]; long-chain fatty acid transport [GO:0015909]; negative regulation of glucose transmembrane transport [GO:0010829]; phosphatidylcholine biosynthetic process [GO…	azurophil granule lumen [GO:0035578]; cytoplasm [GO:0005737]; cytosol [GO:0005829]; extracellular exosome [GO:0070062]; extracellular region [GO:0005576]; nucleoplasm [GO:0005654]; nucleus [GO:0005634]; plasma membrane [GO:0005886]; postsynaptic density [GO:0014069]; secretory granule membrane [GO:0030667]; synapse [GO:0045202]	fatty acid binding [GO:0005504]; identical protein binding [GO:0042802]; lipid binding [GO:0008289]; long-chain fatty acid transmembrane transporter activity [GO:0005324]; retinoic acid binding [GO:0001972]
Q02413	Desmoglein-1	DSG1	sp|Q02413|DSG1_HUMAN Desmoglein-1 OS=Homo sapiens OX=9606 GN=DSG1 PE=1 SV=2	3	3.8	113.75	18.49	93641	0	calcium-dependent cell-cell adhesion via plasma membrane cell adhesion molecules [GO:0016339]; cell-cell adhesion [GO:0098609]; cell-cell junction assembly [GO:0007043]; homophilic cell adhesion via plasma membrane adhesion molecules [GO:0007156]; maternal process involved in female pregnancy [GO:0060135]; protein stabilization [GO:0050821]; response to progesterone [GO:0032570]	apical plasma membrane [GO:0016324]; cornified envelope [GO:0001533]; cytoplasm [GO:0005737]; cytoplasmic side of plasma membrane [GO:0009898]; cytosol [GO:0005829]; desmosome [GO:0030057]; ficolin-1-rich granule membrane [GO:0101003]; lateral plasma membrane [GO:0016328]; nucleus [GO:0005634]; plasma membrane [GO:0005886]	calcium ion binding [GO:0005509]; gamma-catenin binding [GO:0045295]; toxic substance binding [GO:0015643]
Q08554	Desmocollin-1	DSC1	sp|Q08554|DSC1_HUMAN Desmocollin-1 OS=Homo sapiens OX=9606 GN=DSC1 PE=1 SV=2	3	3.8	99.986	19.956	148270	2	cell-cell adhesion [GO:0098609]; homophilic cell adhesion via plasma membrane adhesion molecules [GO:0007156]	cornified envelope [GO:0001533]; desmosome [GO:0030057]; extracellular exosome [GO:0070062]; ficolin-1-rich granule membrane [GO:0101003]; gap junction [GO:0005921]; membrane [GO:0016020]; plasma membrane [GO:0005886]	calcium ion binding [GO:0005509]
Q14574	Desmocollin-3	DSC3	sp|Q14574|DSC3_HUMAN Desmocollin-3 OS=Homo sapiens OX=9606 GN=DSC3 PE=1 SV=3	1	2.6	99.968	6.0645	41688	1	cell adhesion [GO:0007155]; cell-cell adhesion [GO:0098609]; homophilic cell adhesion via plasma membrane adhesion molecules [GO:0007156]; in utero embryonic development [GO:0001701]; protein stabilization [GO:0050821]	cell junction [GO:0030054]; cell-cell junction [GO:0005911]; cornified envelope [GO:0001533]; cytoplasm [GO:0005737]; desmosome [GO:0030057]; extracellular region [GO:0005576]; membrane [GO:0016020]; plasma membrane [GO:0005886]	calcium ion binding [GO:0005509]; gamma-catenin binding [GO:0045295]
Q5T2N8	ATPase family AAA domain-containing protein 3C;ATPase family AAA domain-containing protein 3B	ATAD3C;ATAD3B	sp|Q5T2N8|ATD3C_HUMAN ATPase family AAA domain-containing protein 3C OS=Homo sapiens OX=9606 GN=ATAD3C PE=2 SV=2;sp|Q5T9A4|ATD3B_HUMAN ATPase family AAA domain-containing protein 3B OS=Homo sapiens OX=9606 GN=ATAD3B PE=1 SV=1	1	1.7	46.379	6.4739	6942600	10	mitochondrion organization [GO:0007005]	mitochondrion [GO:0005739]	ATP binding [GO:0005524]; ATP hydrolysis activity [GO:0016887]
Q7L5L3	Glycerophosphodiester phosphodiesterase domain-containing protein 3	GDPD3	sp|Q7L5L3|GDPD3_HUMAN Lysophospholipase D GDPD3 OS=Homo sapiens OX=9606 GN=GDPD3 PE=1 SV=3	1	4.4	36.596	6.7795	98607	1	glycerophospholipid catabolic process [GO:0046475]; N-acylethanolamine metabolic process [GO:0070291]; phosphatidylcholine catabolic process [GO:0034638]	endoplasmic reticulum [GO:0005783]; endoplasmic reticulum membrane [GO:0005789]; extracellular exosome [GO:0070062]; perinuclear region of cytoplasm [GO:0048471]	lysophospholipase activity [GO:0004622]; metal ion binding [GO:0046872]; phosphoric diester hydrolase activity [GO:0008081]
Q8NC69	BTB/POZ domain-containing protein KCTD6	KCTD6	sp|Q8NC69|KCTD6_HUMAN BTB/POZ domain-containing protein KCTD6 OS=Homo sapiens OX=9606 GN=KCTD6 PE=1 SV=2	1	8.4	27.61	7.7936	13074	0	negative regulation of smoothened signaling pathway [GO:0045879]; protein homooligomerization [GO:0051260]; protein ubiquitination [GO:0016567]; ubiquitin-dependent protein catabolic process [GO:0006511]	cytosol [GO:0005829]; M band [GO:0031430]	ankyrin binding [GO:0030506]; cullin family protein binding [GO:0097602]; identical protein binding [GO:0042802]
Q8ND76	Cyclin-Y	CCNY	sp|Q8ND76|CCNY_HUMAN Cyclin-Y OS=Homo sapiens OX=9606 GN=CCNY PE=1 SV=2	1	3.2	39.336	6.1715	0	1	cell division [GO:0051301]; G2/M transition of mitotic cell cycle [GO:0000086]; positive regulation of autophagy [GO:0010508]; positive regulation of cyclin-dependent protein serine/threonine kinase activity [GO:0045737]; regulation of canonical Wnt signaling pathway [GO:0060828]; spermatogenesis [GO:0007283]; Wnt signaling pathway [GO:0016055]	cyclin-dependent protein kinase holoenzyme complex [GO:0000307]; cytoplasmic cyclin-dependent protein kinase holoenzyme complex [GO:0000308]; nucleolus [GO:0005730]; nucleoplasm [GO:0005654]; nucleus [GO:0005634]; plasma membrane [GO:0005886]	cyclin-dependent protein serine/threonine kinase activator activity [GO:0061575]; cyclin-dependent protein serine/threonine kinase regulator activity [GO:0016538]; protein kinase binding [GO:0019901]
Q8TDY2	RB1-inducible coiled-coil protein 1	RB1CC1	sp|Q8TDY2|RBCC1_HUMAN RB1-inducible coiled-coil protein 1 OS=Homo sapiens OX=9606 GN=RB1CC1 PE=1 SV=3	1	0.5	183.09	5.9189	148550	2	autophagosome assembly [GO:0000045]; autophagy [GO:0006914]; extrinsic apoptotic signaling pathway [GO:0097191]; glycophagy [GO:0061723]; heart development [GO:0007507]; liver development [GO:0001889]; negative regulation of cell population proliferation [GO:0008285]; negative regulation of extrinsic apoptotic signaling pathway [GO:2001237]; piecemeal microautophagy of the nucleus [GO:0034727]; p…	Atg1/ULK1 kinase complex [GO:1990316]; autophagosome membrane [GO:0000421]; cytosol [GO:0005829]; endoplasmic reticulum membrane [GO:0005789]; lysosome [GO:0005764]; nuclear membrane [GO:0031965]; phagophore assembly site [GO:0000407]; phagophore assembly site membrane [GO:0034045]	molecular adaptor activity [GO:0060090]; protein kinase binding [GO:0019901]; protein-membrane adaptor activity [GO:0043495]
Q96I82	Kazal-type serine protease inhibitor domain-containing protein 1	KAZALD1	sp|Q96I82|KAZD1_HUMAN Kazal-type serine protease inhibitor domain-containing protein 1 OS=Homo sapiens OX=9606 GN=KAZALD1 PE=1 SV=1	1	3	32.945	5.9581	540520	1	cell differentiation [GO:0030154]; extracellular matrix organization [GO:0030198]; ossification [GO:0001503]; regulation of cell growth [GO:0001558]; regulation of signal transduction [GO:0009966]	extracellular space [GO:0005615]; interstitial matrix [GO:0005614]	insulin-like growth factor binding [GO:0005520]
Q96L11	Uncharacterized protein C7orf34	C7orf34	sp|Q96L11|LCFC1_HUMAN Sperm-egg fusion protein LLCFC1 OS=Homo sapiens OX=9606 GN=LLCFC1 PE=2 SV=1	1	18.9	13.526	6.5451	213770	0	fusion of sperm to egg plasma membrane involved in single fertilization [GO:0007342]	extracellular region [GO:0005576]
Q96P63	Serpin B12	SERPINB12	sp|Q96P63|SPB12_HUMAN Serpin B12 OS=Homo sapiens OX=9606 GN=SERPINB12 PE=1 SV=1	2	8.1	46.276	13.138	270550	1	hematopoietic progenitor cell differentiation [GO:0002244]; negative regulation of protein catabolic process [GO:0042177]	collagen-containing extracellular matrix [GO:0062023]; cornified envelope [GO:0001533]; cytoplasm [GO:0005737]; extracellular space [GO:0005615]; ficolin-1-rich granule membrane [GO:0101003]; plasma membrane [GO:0005886]	enzyme binding [GO:0019899]; serine-type endopeptidase inhibitor activity [GO:0004867]
Q9BQA1	Methylosome protein 50	WDR77	sp|Q9BQA1|MEP50_HUMAN Methylosome protein 50 OS=Homo sapiens OX=9606 GN=WDR77 PE=1 SV=1;tr|H0Y711|H0Y711_HUMAN WD repeat domain 77 (Fragment) OS=Homo sapiens OX=9606 GN=WDR77 PE=1 SV=1	5	31	36.724	207.75	4168000	8	epithelial cell proliferation involved in prostate gland development [GO:0060767]; negative regulation of epithelial cell proliferation involved in prostate gland development [GO:0060770]; oocyte axis specification [GO:0007309]; positive regulation of cell population proliferation [GO:0008284]; positive regulation of mRNA splicing, via spliceosome [GO:0048026]; protein polyubiquitination [GO:0000…	Cul4B-RING E3 ubiquitin ligase complex [GO:0031465]; cytoplasm [GO:0005737]; cytosol [GO:0005829]; Golgi apparatus [GO:0005794]; methylosome [GO:0034709]; nucleoplasm [GO:0005654]; nucleus [GO:0005634]	methyl-CpG binding [GO:0008327]; nuclear receptor coactivator activity [GO:0030374]; ubiquitin-like ligase-substrate adaptor activity [GO:1990756]
Q9BTV4	Transmembrane protein 43	TMEM43	sp|Q9BTV4|TMM43_HUMAN Transmembrane protein 43 OS=Homo sapiens OX=9606 GN=TMEM43 PE=1 SV=1	1	5.2	44.875	7.1555	20616	0	innate immune response [GO:0045087]; lipid metabolic process [GO:0006629]; nuclear membrane organization [GO:0071763]	endoplasmic reticulum lumen [GO:0005788]; endoplasmic reticulum membrane [GO:0005789]; Golgi apparatus [GO:0005794]; nuclear inner membrane [GO:0005637]; plasma membrane [GO:0005886]	identical protein binding [GO:0042802]
Q9Y6R9	Coiled-coil domain-containing protein 61	CCDC61	sp|Q9Y6R9|CCD61_HUMAN Centrosomal protein CCDC61 OS=Homo sapiens OX=9606 GN=CCDC61 PE=1 SV=3	1	1.8	57.368	5.8307	119840	2	cell projection organization [GO:0030030]; centriole assembly [GO:0098534]; mitotic spindle assembly [GO:0090307]	centriolar satellite [GO:0034451]; centriolar subdistal appendage [GO:0120103]; centrosome [GO:0005813]; ciliary basal body [GO:0036064]; cytoplasm [GO:0005737]; microtubule organizing center [GO:0005815]	identical protein binding [GO:0042802]; microtubule binding [GO:0008017]
